# Supplementary material for: NDR Kinases Are Essential for Somitogenesis and Cardiac Looping during Mouse Embryonic Development
Source: PLoS One. 2015 Aug 25;10(8):e0136566. doi: 10.1371/journal.pone.0136566 (PMC4549247; doi:10.1371/journal.pone.0136566)
Supplement: S1 Table — Transcript levels were compared between control and Ndr1/2-double null embryos. Pooled transcripts obtained from three Ndr1/2-double null and three control littermate embryos were compared. Only genes whose expression is significantly altered are listed (p ≤ 0.05). A detailed description of the applied statistical analyses is provided in the Materials and Methods section. (XLS) [file pone.0136566.s007.xls]

## Sheet: Raw data
probeset_id	logFC	AveExpr	t	P.Value	adj.P.Val	B	Accession	Gene_symbol	Description	Symbol_2	FC
10537227	1.32681	6.88154	5.23347	0.00157309	0.596685	-1.16476	NM_197986	Tmem140	transmembrane protein 140	Tmem140	2.50848
10526410	1.3197	8.03626	8.08781	0.00013347	0.454536	0.0676392	NM_013560	Hspb1	heat shock protein 1	Hspb1	2.49614
10416057	1.17767	8.51614	7.57365	0.000196552	0.517771	-0.092919	NM_013492	Clu	clusterin	Clu	2.26212
10547030	1.17424	7.37922	7.3361	0.000236783	0.517771	-0.174438	NM_001101431	2510049J12Rik	RIKEN cDNA 2510049J12 gene	2510049J12Rik	2.25674
10408928	1.09855	7.84162	5.67931	0.00101006	0.591547	-0.906769	NM_013560	Hspb1	heat shock protein 1	Hspb1	2.1414
10369932	1.08245	6.97108	3.5724	0.0104465	0.711537	-2.43213	NM_027890	Susd2	sushi domain containing 2	Susd2	2.11763
10467258	1.05705	6.49587	3.61233	0.00993367	0.709023	-2.39538	NM_001099634	Fer1l3	fer-1-like 3, myoferlin (C. elegans)	Fer1l3	2.08067
10502081	1.0564	7.34551	3.17769	0.0174032	0.717948	-2.81223	NM_007934	Enpep	glutamyl aminopeptidase	Enpep	2.07974
10605986	1.04691	7.36993	5.69712	0.00099285	0.591547	-0.897081	NM_007515	Slc7a3	solute carrier family 7 (cationic amino acid transporter, y+ system), member 3	Slc7a3	2.06609
10391036	1.03534	9.33305	4.57545	0.00317405	0.658413	-1.60505	NM_008471	Krt19	keratin 19	Krt19	2.04959
10529264	0.946618	6.86135	4.9543	0.00210345	0.596685	-1.34241	NM_133903	Spon2	spondin 2, extracellular matrix protein	Spon2	1.92735
10372410	0.914991	6.00741	2.85312	0.0269199	0.736122	-3.14638	NM_028608	Glipr1	GLI pathogenesis-related 1 (glioma)	Glipr1	1.88556
10574023	0.907919	11.1669	4.40284	0.0038546	0.658413	-1.7334	NM_008630	Mt2	metallothionein 2	Mt2	1.87634
10384458	0.892044	6.53595	6.11265	0.000671961	0.569005	-0.683511	NM_019549	Plek	pleckstrin	Plek	1.8558
10387625	0.889358	6.00425	9.81906	4.16e-05	0.350702	0.48169	NM_009601	Chrnb1	cholinergic receptor, nicotinic, beta polypeptide 1 (muscle)	Chrnb1	1.85235
10366446	0.882443	7.10219	3.21347	0.0166009	0.717948	-2.77655	NM_146010	Tspan8	tetraspanin 8	Tspan8	1.84349
10500011	0.878729	8.92937	3.56481	0.0105473	0.711537	-2.43916	NM_011656	Tuft1	tuftelin 1	Tuft1	1.83875
10531034	0.870167	7.5275	4.0403	0.00588069	0.698833	-2.02161	NM_153598	Ugt2b34	UDP glucuronosyltransferase 2 family, polypeptide B34	Ugt2b34	1.82787
10538519	0.858677	5.15054	4.56538	0.00320982	0.658413	-1.61238	NM_011153	Gsbs	G substrate	Gsbs	1.81337
10411668	0.858451	7.85967	4.37168	0.00399402	0.658413	-1.75717	NM_008756	Ocln	occludin	Ocln	1.81309
10417415	0.838937	3.2831	3.27266	0.01536	0.717948	-2.71803	NM_001024706	EG432825	predicted gene, EG432825	1700001E04Rik	1.78873
10435288	0.832202	8.05717	4.11581	0.00537665	0.687473	-1.95946	NM_010739	Muc13	mucin 13, epithelial transmembrane	Muc13	1.7804
10560431	0.824185	6.87718	7.98619	0.00014384	0.454536	0.0375231	NM_008260	Foxa3	forkhead box A3	Foxa3	1.77053
10471655	0.814911	8.36453	4.38929	0.00391456	0.658413	-1.74371	NM_146120	Gsn	gelsolin	Gsn	1.75919
10548030	0.814076	9.49775	5.3279	0.00142919	0.59552	-1.10756	NM_007657	Cd9	CD9 antigen	Cd9	1.75817
10520362	0.794814	9.35179	3.998	0.00618573	0.698833	-2.05692	NM_153526	Insig1	insulin induced gene 1	Insig1	1.73485
10361091	0.768424	7.63925	8.2057	0.000122492	0.454536	0.101643	NM_007498	Atf3	activating transcription factor 3	Atf3	1.70341
10546929	0.760911	7.00639	5.92738	0.00079774	0.569005	-0.775842	NM_178373	Cidec	cell death-inducing DFFA-like effector c	Cidec	1.69456
10527920	0.760223	8.46294	4.99563	0.00201356	0.596685	-1.31529	NM_020010	Cyp51	cytochrome P450, family 51	Cyp51	1.69375
10578916	0.75518	10.7576	4.26347	0.00452366	0.671165	-1.84117	NM_025436	Sc4mol	sterol-C4-methyl oxidase-like	Sc4mol	1.68784
10498024	0.753604	4.40541	3.37703	0.0134104	0.717948	-2.61649	NM_011990	Slc7a11	solute carrier family 7 (cationic amino acid transporter, y+ system), member 11	Slc7a11	1.686
10443027	0.746398	6.25778	2.8842	0.0258031	0.733466	-3.11361	BC113191	A930001N09Rik	RIKEN cDNA A930001N09 gene	A930001N09Rik	1.6776
10359571	0.746375	9.47396	2.85888	0.026709	0.736122	-3.1403	NM_010231	Fmo1	flavin containing monooxygenase 1	Fmo1	1.67757
10608440	0.742439	3.73473	2.9868	0.0224549	0.718007	-3.00656	NA	NA	NA	NA	1.673
10391513	0.732006	7.77119	7.48374	0.000210784	0.517771	-0.123194	NM_028207	Dusp3	dual specificity phosphatase 3 (vaccinia virus phosphatase VH1-related)	Dusp3	1.66095
10364194	0.725531	8.30646	3.07519	0.0199431	0.717948	-2.91577	NM_146006	Lss	lanosterol synthase	Lss	1.65351
10424413	0.72513	5.93328	2.58302	0.0390863	0.738284	-3.43708	XM_907057	EG432959	predicted gene, EG432959	100043848	1.65305
10574027	0.715741	10.6834	4.71211	0.00272989	0.648904	-1.50734	NM_013602	Mt1	metallothionein 1	Mt1	1.64233
10369290	0.704752	7.8684	3.95594	0.00650647	0.698833	-2.09238	NM_029083	Ddit4	DNA-damage-inducible transcript 4	Ddit4	1.62986
10404359	0.689896	7.09575	5.07572	0.00185138	0.596685	-1.26355	NM_153546	Mboat1	membrane bound O-acyltransferase domain containing 1	Mboat1	1.61317
10412466	0.689879	10.2837	2.96606	0.0230922	0.718198	-3.02806	NM_145942	Hmgcs1	3-hydroxy-3-methylglutaryl-Coenzyme A synthase 1	Hmgcs1	1.61315
10585186	0.687635	7.07002	4.46976	0.00357309	0.658413	-1.68297	NM_029639	1600029D21Rik	RIKEN cDNA 1600029D21 gene	1600029D21Rik	1.61064
10549276	0.676018	5.01977	4.322	0.00422811	0.659054	-1.79545	NM_024469	Bhlhb3	basic helix-loop-helix domain containing, class B3	Bhlhb3	1.59772
10369615	0.675687	7.21584	4.06362	0.00571959	0.698833	-2.00229	NM_011157	Srgn	serglycin	Srgn	1.59736
10534945	0.673312	4.7334	2.8509	0.0270015	0.736122	-3.14872	NM_007819	Cyp3a13	cytochrome P450, family 3, subfamily a, polypeptide 13	Cyp3a13	1.59473
10445192	0.673019	6.66952	2.66352	0.0349457	0.738284	-3.3494	NM_011269	Rhag	Rhesus blood group-associated A glycoprotein	Rhag	1.59441
10540472	0.667888	5.95033	2.63789	0.0362113	0.738284	-3.37723	NM_011498	Bhlhb2	basic helix-loop-helix domain containing, class B2	Bhlhb2	1.58875
10368886	0.665509	9.31429	6.31586	0.000559133	0.569005	-0.587291	ENSMUST00000105502	Foxo3a	forkhead box O3a		1.58613
10375343	0.665187	9.34345	9.51335	5.04e-05	0.350702	0.420314	NM_028862	Rnf145	ring finger protein 145	Rnf145	1.58577
10456545	0.662334	7.07768	3.31939	0.0144514	0.717948	-2.67231	NM_201362	Ccdc68	coiled-coil domain containing 68	Ccdc68	1.58264
10472042	0.662161	3.50654	2.39673	0.0507666	0.744339	-3.64271	AF390105	OTTMUSG00000012426	predicted gene, OTTMUSG00000012426		1.58245
10482762	0.659442	9.82347	5.02697	0.00194827	0.596685	-1.29491	NM_145360	Idi1	isopentenyl-diphosphate delta isomerase	Idi1	1.57947
10407072	0.659431	7.1984	6.06811	0.00070001	0.569005	-0.705297	NM_029001	Elovl7	ELOVL family member 7, elongation of long chain fatty acids (yeast)	Elovl7	1.57946
10602372	0.645653	8.68328	2.51804	0.0428043	0.738284	-3.50841	NM_009653	Alas2	aminolevulinic acid synthase 2, erythroid	Alas2	1.56445
10488608	0.64527	6.92965	3.73813	0.00849032	0.705227	-2.2817	NM_175093	Trib3	tribbles homolog 3 (Drosophila)	Trib3	1.56403
10357488	0.644187	6.16216	2.94067	0.0238989	0.7201	-3.05448	NM_010016	Cd55	CD55 antigen	Cd55	1.56286
10512757	0.639738	7.2135	2.6889	0.0337384	0.738284	-3.32194	NM_053149	Hemgn	hemogen	Hemgn	1.55805
10423333	0.638141	7.83743	4.05931	0.00574902	0.698833	-2.00586	BC019494	1810015C04Rik	RIKEN cDNA 1810015C04 gene	1810015C04Rik	1.55632
10569113	0.634594	5.76256	3.38822	0.0132178	0.717948	-2.60573	NM_001114322	Mupcdh	mucin-like protocadherin	Mupcdh	1.5525
10444814	0.628481	6.48444	4.18058	0.00498227	0.676499	-1.90704	ENSMUST00000105041	H2-Q2	histocompatibility 2, Q region locus 2	H2-gs10	1.54594
10368030	0.624394	7.35168	3.51903	0.0111778	0.714228	-2.48175	NM_001033432	Heca	headcase homolog (Drosophila)	3110003A17Rik	1.54156
10385455	0.619395	7.67978	2.52741	0.0422458	0.738284	-3.49809	NM_134249	Timd2	T-cell immunoglobulin and mucin domain containing 2	Timd2	1.53623
10450075	0.611324	7.08083	4.01705	0.00604619	0.698833	-2.04097	NM_001001892	H2-K1	histocompatibility 2, K1, K region	H2-K1	1.52766
10414269	0.59752	10.147	3.99676	0.00619492	0.698833	-2.05796	ENSMUST00000096899	BC061237	cDNA sequence BC061237		1.51311
10369567	0.596303	8.12574	2.70014	0.0332177	0.738284	-3.30979	NM_145419	Hkdc1	hexokinase domain containing 1	Hkdc1	1.51184
10397364	0.595633	7.76672	4.6746	0.00284444	0.648904	-1.53382	NM_145447	Flvcr2	feline leukemia virus subgroup C cellular receptor family, member 2	Flvcr2	1.51114
10459772	0.593872	5.05916	3.95996	0.00647503	0.698833	-2.08898	NM_010720	Lipg	lipase, endothelial	Lipg	1.50929
10407481	0.593543	8.818	3.30568	0.0147119	0.717948	-2.68569	NM_019703	Pfkp	phosphofructokinase, platelet	Pfkp	1.50895
10495854	0.592514	7.32293	5.35199	0.00139489	0.59552	-1.09319	NM_008939	Prss12	protease, serine, 12 neurotrypsin (motopsin)	Prss12	1.50787
10599858	0.589433	8.16732	3.26038	0.015609	0.717948	-2.73012	BC132156	4933402E13Rik	RIKEN cDNA 4933402E13 gene	4933402E13Rik	1.50466
10548735	0.589268	7.75701	4.64923	0.00292498	0.648904	-1.55187	NM_130447	Dusp16	dual specificity phosphatase 16	Dusp16	1.50448
10518147	0.586391	10.035	3.81137	0.00775734	0.705227	-2.21699	NM_010329	Pdpn	podoplanin	Pdpn	1.50149
10386531	0.585329	5.67236	2.35474	0.0538684	0.747596	-3.68948	XR_031286	LOC674295	similar to ubiquitin A-52 residue ribosomal protein fusion product 1		1.50038
10475414	0.584744	9.5463	3.17184	0.0175384	0.717948	-2.81809	NM_009735	B2m	beta-2 microglobulin	B2m	1.49977
10443463	0.583806	6.95617	5.55216	0.00114319	0.59552	-0.977277	NM_007669	Cdkn1a	cyclin-dependent kinase inhibitor 1A (P21)	Cdkn1a	1.4988
10450325	0.58368	7.784	2.8623	0.0265845	0.736122	-3.13668	NM_008198	Cfb	complement factor B	Cfb	1.49867
10438769	0.583219	5.55748	4.31075	0.00428321	0.659742	-1.80419	NM_016674	Cldn1	claudin 1	Cldn1	1.49819
10535852	0.582541	7.56899	6.31271	0.000560713	0.569005	-0.588747	NM_007513	Slc7a1	solute carrier family 7 (cationic amino acid transporter, y+ system), member 1	Slc7a1	1.49748
10422280	0.577711	8.47727	2.91267	0.0248236	0.72745	-3.08373	NM_001033336	Abcc4	ATP-binding cassette, sub-family C (CFTR	ENSMUST00000036554	1.49248
10363090	0.574831	5.77617	3.62251	0.00980749	0.705227	-2.38607	NM_177306	Rfx6	regulatory factor X, 6	Rfx6	1.4895
10548905	0.571912	8.56435	2.7156	0.0325154	0.738284	-3.29313	NM_007945	Eps8	epidermal growth factor receptor pathway substrate 8	Eps8	1.48649
10366951	0.571341	6.25444	4.11372	0.00538993	0.687473	-1.96117	NM_001098789	Ndufa4l2	NADH dehydrogenase (ubiquinone) 1 alpha subcomplex, 4-like 2	Ndufa4l2	1.4859
10542317	0.563228	6.17218	3.09964	0.0193029	0.717948	-2.8909	NM_009875	Cdkn1b	cyclin-dependent kinase inhibitor 1B	Cdkn1b	1.47757
10568785	0.562306	9.28841	4.60365	0.00307613	0.658413	-1.5846	NM_009760	Bnip3	BCL2	ENSMUST00000106112	1.47663
10596148	0.558982	10.4398	3.16632	0.0176668	0.717948	-2.82362	NM_133977	Trf	transferrin	Trf	1.47323
10483046	0.557183	9.53322	5.78449	0.000913076	0.591547	-0.850206	NM_010074	Dpp4	dipeptidylpeptidase 4	Dpp4	1.47139
10418210	0.553332	8.66411	3.53813	0.0109099	0.712836	-2.46393	BC031854	D14Ertd449e	DNA segment, Chr 14, ERATO Doi 449, expressed	ENSMUSG00000072676	1.46747
10583732	0.551472	8.89255	3.20413	0.0168063	0.717948	-2.78583	NM_010700	Ldlr	low density lipoprotein receptor	Ldlr	1.46558
10377673	0.549459	8.99225	3.63216	0.00968938	0.705227	-2.37726	NM_016887	Cldn7	claudin 7	Cldn7	1.46354
10507500	0.542799	7.7648	2.76111	0.0305381	0.738284	-3.24426	NM_008135	Slc6a9	solute carrier family 6 (neurotransmitter transporter, glycine), member 9	Slc6a9	1.4568
10560719	0.542748	8.14205	6.83073	0.000357852	0.569005	-0.365291	BC139455	2210010C17Rik	RIKEN cDNA 2210010C17 gene	2210010C17Rik	1.45674
10411332	0.541604	10.2475	3.40482	0.0129378	0.717948	-2.58981	NM_008255	Hmgcr	3-hydroxy-3-methylglutaryl-Coenzyme A reductase	Hmgcr	1.45559
10357875	0.5407	7.21703	4.36097	0.00404325	0.658413	-1.76538	NM_007570	Btg2	B-cell translocation gene 2, anti-proliferative	Btg2	1.45468
10403352	0.539119	9.03061	5.42359	0.0012983	0.59552	-1.05103	NM_011803	Klf6	Kruppel-like factor 6	Klf6	1.45309
10559312	0.537558	8.01614	2.6689	0.0346859	0.738284	-3.34357	NM_007856	Dhcr7	7-dehydrocholesterol reductase	Dhcr7	1.45151
10603316	0.537239	7.53689	2.54377	0.0412896	0.738284	-3.48011	AF038507	2010204K13Rik	RIKEN cDNA 2010204K13 gene		1.45119
10500272	0.535775	7.40955	4.94521	0.00212382	0.596685	-1.34841	BC132471	Gm129	gene model 129, (NCBI)	Gm129	1.44972
10478283	0.534597	3.84003	2.93715	0.0240129	0.720181	-3.05815	NM_026758	Mphosph6	M phase phosphoprotein 6	Mphosph6	1.44854
10461735	0.534187	3.58933	4.47225	0.0035631	0.658413	-1.68111	NM_145935	Glyat	glycine-N-acyltransferase	Glyat	1.44813
10462281	0.533407	7.66904	3.02268	0.0213964	0.718007	-2.96954	NM_013703	Vldlr	very low density lipoprotein receptor	Vldlr	1.44734
10569278	0.528969	4.90763	6.62104	0.000427784	0.569005	-0.452115	ENSMUST00000051217	5530400B01Rik	RIKEN cDNA 5530400B01 gene		1.4429
10607705	0.528034	9.74329	3.9406	0.00662802	0.698833	-2.10541	NM_009789	S100g	S100 calcium binding protein G	S100g	1.44196
10368888	0.526353	8.32295	6.41187	0.000513423	0.569005	-0.543594	NM_019740	Foxo3a	forkhead box O3a	Foxo3a	1.44028
10567316	0.524919	7.80243	4.24241	0.00463557	0.671165	-1.85778	NM_172476	Tmc7	transmembrane channel-like gene family 7	Tmc7	1.43885
10467206	0.522995	6.17685	3.06351	0.0202569	0.717948	-2.92769	NM_016854	Ppp1r3c	protein phosphatase 1, regulatory (inhibitor) subunit 3C	Ppp1r3c	1.43694
10543067	0.522809	10.8841	4.99159	0.00202216	0.596685	-1.31793	NM_012055	Asns	asparagine synthetase	Asns	1.43675
10437639	0.514776	7.28279	4.42744	0.00374835	0.658413	-1.71476	NM_007929	Emp2	epithelial membrane protein 2	Emp2	1.42877
10605874	0.510537	5.94488	4.02734	0.00597229	0.698833	-2.03239	NM_175540	Eda2r	ectodysplasin A2 isoform receptor	Eda2r	1.42458
10467979	0.504514	9.03641	2.75006	0.031006	0.738284	-3.25609	NM_009127	Scd1	stearoyl-Coenzyme A desaturase 1	Scd1	1.41865
10439442	0.503478	7.21361	3.21159	0.0166421	0.717948	-2.77842	NM_134102	Pla1a	phospholipase A1 member A	Pla1a	1.41763
10526853	0.503003	7.26826	4.09873	0.00548628	0.689087	-1.97342	NM_030565	BC004044	cDNA sequence BC004044	BC004044	1.41716
10408689	0.502814	5.11463	3.2931	0.0149551	0.717948	-2.69798	NM_153529	Nrn1	neuritin 1	Nrn1	1.41697
10514779	0.502416	7.57165	2.4475	0.0472611	0.743552	-3.58634	NM_178143	Prkaa2	protein kinase, AMP-activated, alpha 2 catalytic subunit	Prkaa2	1.41658
10539954	0.501328	4.09904	3.52378	0.0111105	0.712836	-2.47731	NM_053240	V1rb10	vomeronasal 1 receptor, B10	V1rb9	1.41552
10467139	0.499241	9.35912	2.55802	0.0404752	0.738284	-3.46447	NM_021460	Lipa	lysosomal acid lipase A	Lipa	1.41347
10505187	0.497415	9.45615	3.58738	0.0102509	0.710389	-2.41831	NM_011673	Ugcg	UDP-glucose ceramide glucosyltransferase	Ugcg	1.41168
10530536	0.496635	6.41045	3.29131	0.0149903	0.717948	-2.69974	NM_001113460	Tec	cytoplasmic tyrosine kinase, Dscr28C related (Drosophila)	Tec	1.41092
10602009	0.496587	8.32594	4.34444	0.00412052	0.658413	-1.7781	NM_023270	Rnf128	ring finger protein 128	Rnf128	1.41087
10395925	0.496239	8.57965	2.49479	0.0442227	0.741718	-3.53404	NM_177321	Mia2	melanoma inhibitory activity 2	Mia2	1.41053
10416215	0.495519	9.02857	4.32675	0.00420505	0.658413	-1.79177	NM_033325	Loxl2	lysyl oxidase-like 2	Loxl2	1.40983
10430968	0.495448	7.00307	2.65662	0.0352819	0.738284	-3.35689	NM_001004150	A4galt	alpha 1,4-galactosyltransferase	A4galt	1.40976
10525893	0.495055	7.69551	3.26314	0.0155525	0.717948	-2.7274	NM_030210	Aacs	acetoacetyl-CoA synthetase	Aacs	1.40937
10386058	0.494515	10.8641	3.86853	0.00723355	0.705227	-2.16722	NM_009242	Sparc	secreted acidic cysteine rich glycoprotein	Sparc	1.40885
10545484	0.493961	5.19781	4.90938	0.00220629	0.612053	-1.37222	ENSMUST00000114040	Dnahc6	dynein, axonemal, heavy chain 6	Dnahc6	1.40831
10401997	0.493214	6.80437	2.95924	0.023306	0.718198	-3.03515	NM_011877	Ptpn21	protein tyrosine phosphatase, non-receptor type 21	Ptpn21	1.40758
10378697	0.490709	8.79581	4.51718	0.0033875	0.658413	-1.64775	NM_008659	Myo1c	myosin IC	Myo1c	1.40514
10530059	0.488974	7.65344	3.3402	0.0140658	0.717948	-2.65208	NM_172710	2310045A20Rik	RIKEN cDNA 2310045A20 gene	2310045A20Rik	1.40345
10489891	0.488537	8.88518	5.88505	0.000830095	0.577082	-0.797581	NM_019835	B4galt5	UDP-Gal:betaGlcNAc beta 1,4-galactosyltransferase, polypeptide 5	B4galt5	1.40302
10411226	0.488497	6.35706	3.41608	0.0127516	0.717948	-2.57905	NM_007974	F2rl1	coagulation factor II (thrombin) receptor-like 1	F2rl1	1.40298
10566254	0.488184	4.22646	2.72494	0.0320988	0.738284	-3.28307	NM_008220	Hbb-b1	hemoglobin, beta adult major chain	Hbb-b2	1.40268
10588263	0.487723	6.01651	3.23254	0.0161896	0.717948	-2.75762	NM_033314	Slco2a1	solute carrier organic anion transporter family, member 2a1	Slco2a1	1.40223
10466248	0.486211	7.85897	2.88411	0.0258063	0.733466	-3.11371	NM_001025307	Stx3	syntaxin 3	Stx3	1.40076
10504534	0.485293	6.58771	2.80532	0.0287389	0.738284	-3.19707	NM_001081172	Frmpd1	FERM and PDZ domain containing 1	Frmpd1	1.39987
10435501	0.48506	4.47599	3.86565	0.00725901	0.705227	-2.16971	NM_001082543	Stfa1	stefin A1	Stfa1	1.39964
10538271	0.484613	2.48017	2.99065	0.0223386	0.718007	-3.00258	ENSMUST00000116085	EG384356	predicted gene, EG384356	EG213320	1.39921
10502816	0.480833	9.39363	2.52837	0.042189	0.738284	-3.49704	NM_016867	Gipc2	GIPC PDZ domain containing family, member 2	Gipc2	1.39555
10533237	0.480619	4.5763	4.70271	0.00275809	0.648904	-1.51395	NM_033541	Oas1c	2'-5' oligoadenylate synthetase 1C	Oas1c	1.39534
10552824	0.480251	8.10323	5.01655	0.00196972	0.596685	-1.30167	NM_009101	Rras	Harvey rat sarcoma oncogene, subgroup R	Rras	1.39499
10560709	0.479943	8.7134	3.26935	0.0154267	0.717948	-2.72129	NM_027514	Pvr	poliovirus receptor	Pvr	1.39469
10495896	0.477836	7.50191	3.30591	0.0147074	0.717948	-2.68546	NM_001025439	Camk2d	calcium	NM_001025438	1.39265
10349295	0.47605	7.76473	5.1696	0.00167968	0.596685	-1.20427	NM_023755	Tcfcp2l1	transcription factor CP2-like 1	Tcfcp2l1	1.39093
10555297	0.475207	6.54886	2.61231	0.0375231	0.738284	-3.40509	NM_020574	Kcne3	potassium voltage-gated channel, Isk-related subfamily, gene 3	Kcne3	1.39012
10406757	0.475086	9.67464	4.99252	0.00202018	0.596685	-1.31732	NM_023420	Col4a3bp	collagen, type IV, alpha 3 (Goodpasture antigen) binding protein	Col4a3bp	1.39
10603051	0.474128	7.75075	2.72267	0.0321993	0.738284	-3.28551	NM_026887	Ap1s2	adaptor-related protein complex 1, sigma 2 subunit	Ap1s2	1.38908
10490923	0.473832	10.417	2.58405	0.0390306	0.738284	-3.43596	NM_009801	Car2	carbonic anhydrase 2	Car2	1.38879
10472514	0.473734	7.84999	2.76496	0.0303765	0.738284	-3.24013	NM_181547	Nostrin	nitric oxide synthase trafficker	Nostrin	1.3887
10579958	0.472204	4.86469	3.09807	0.0193434	0.717948	-2.8925	NM_008357	Il15	interleukin 15	Il15	1.38723
10425287	0.471026	8.90414	4.39121	0.00390601	0.658413	-1.74225	NM_134090	Kdelr3	KDEL (Lys-Asp-Glu-Leu) endoplasmic reticulum protein retention receptor 3	Kdelr3	1.38609
10369842	0.470844	7.07434	3.5404	0.0108785	0.712836	-2.46182	ENSMUST00000099633	4930533K18Rik	RIKEN cDNA 4930533K18 gene	Bicc1	1.38592
10579054	0.469442	5.15303	2.54751	0.0410742	0.738284	-3.476	ENSMUST00000084046	4930467E23Rik	RIKEN cDNA 4930467E23 gene	EG665756	1.38457
10381809	0.468791	7.11416	4.69124	0.00279298	0.648904	-1.52204	NM_016780	Itgb3	integrin beta 3	Itgb3	1.38395
10545958	0.468758	7.91572	3.89022	0.00704515	0.705227	-2.14851	NM_013471	Anxa4	annexin A4	Anxa4	1.38392
10424349	0.465664	9.32343	3.01449	0.0216333	0.718007	-2.97798	NM_009270	Sqle	squalene epoxidase	Sqle	1.38095
10540241	0.465532	7.82295	4.28127	0.0044314	0.669719	-1.82719	NM_022992	Arl6ip5	ADP-ribosylation factor-like 6 interacting protein 5	Arl6ip5	1.38083
10451665	0.464316	6.24223	4.30778	0.00429786	0.659742	-1.8065	NM_009694	Apobec2	apolipoprotein B mRNA editing enzyme, catalytic polypeptide 2	Apobec2	1.37966
10406504	0.463798	5.61253	4.94455	0.00212532	0.596685	-1.34885	NM_001037987	Edil3	EGF-like repeats and discoidin I-like domains 3	Edil3	1.37917
10535807	0.46284	7.54143	5.22292	0.00159017	0.596685	-1.17125	NM_010228	Flt1	FMS-like tyrosine kinase 1	Flt1	1.37825
10367436	0.462491	8.23788	3.81688	0.00770505	0.705227	-2.21216	NM_001042580	Cd63	CD63 antigen	Cd63	1.37792
10523297	0.462047	7.7986	3.04316	0.0208164	0.717948	-2.94851	NM_007635	Ccng2	cyclin G2	Ccng2	1.37749
10474936	0.461495	9.08092	4.19964	0.00487241	0.672083	-1.89178	NM_016907	Spint1	serine protease inhibitor, Kunitz type 1	Spint1	1.37697
10499909	0.46025	4.30832	5.35566	0.00138974	0.59552	-1.09101	AK019072	2210420J11Rik	RIKEN cDNA 2210420J11 gene		1.37578
10359861	0.459591	8.45172	3.6615	0.00933981	0.705227	-2.35058	NM_025569	Mgst3	microsomal glutathione S-transferase 3	Mgst3	1.37515
10599917	0.459192	8.3231	2.6825	0.0340384	0.738284	-3.32885	NM_174993	Fmr1nb	fragile X mental retardation 1 neighbor	Fmr1nb	1.37477
10458589	0.457675	7.70386	2.87953	0.0259678	0.733729	-3.11853	NM_029942	Prelid2	PRELI domain containing 2	Prelid2	1.37333
10573626	0.45563	7.51748	3.97143	0.00638625	0.698833	-2.07928	NM_173866	Gpt2	glutamic pyruvate transaminase (alanine aminotransferase) 2	Gpt2	1.37138
10567297	0.455131	5.99164	2.99416	0.0222333	0.718007	-2.99895	NM_001033380	Itpripl2	inositol 1,4,5-triphosphate receptor interacting protein-like 2	Itpripl2	1.37091
10560618	0.455041	7.2499	5.48705	0.00121896	0.59552	-1.01431	NM_007469	Apoc1	apolipoprotein C-I	Apoc1	1.37082
10404422	0.454364	5.8147	2.45486	0.0467743	0.742364	-3.57819	NM_011454	Serpinb6b	serine (or cysteine) peptidase inhibitor, clade B, member 6b	Serpinb6b	1.37018
10588505	0.453608	7.17799	3.65094	0.00946392	0.705227	-2.36016	NM_029631	Abhd14b	abhydrolase domain containing 14b	Abhd14b	1.36946
10606016	0.453154	6.67851	3.64805	0.00949831	0.705227	-2.36279	NM_013563	Il2rg	interleukin 2 receptor, gamma chain	Il2rg	1.36903
10359118	0.451273	6.84185	3.33369	0.0141852	0.717948	-2.6584	BC099972	Tdrd5	tudor domain containing 5	Tdrd5	1.36725
10556297	0.448657	6.36667	2.5327	0.0419343	0.738284	-3.49228	NM_009627	Adm	adrenomedullin	Adm	1.36477
10390246	0.44538	4.67408	3.88156	0.0071197	0.705227	-2.15596	NM_029755	Calcoco2	calcium binding and coiled-coil domain 2	Calcoco2	1.36167
10440019	0.444405	6.70501	2.47654	0.0453703	0.742364	-3.5542	NM_019631	Tmem45a	transmembrane protein 45a	Tmem45a	1.36075
10412909	0.444373	9.40128	2.74522	0.0312136	0.738284	-3.26129	ENSMUST00000054963	Fdft1	farnesyl diphosphate farnesyl transferase 1		1.36072
10477061	0.442455	6.84763	4.52357	0.00336333	0.658413	-1.64303	NM_029688	Srxn1	sulfiredoxin 1 homolog (S. cerevisiae)	Srxn1	1.35892
10596166	0.441957	7.05711	2.67858	0.0342237	0.738284	-3.33309	BC021390	1300017J02Rik	RIKEN cDNA 1300017J02 gene	1300017J02Rik	1.35845
10592585	0.440756	8.88773	3.70647	0.00883057	0.705227	-2.31002	NM_172769	Sc5d	sterol-C5-desaturase (fungal ERG3, delta-5-desaturase) homolog (S. cerevisae)	Sc5d	1.35732
10558880	0.440702	7.83626	2.86691	0.0264182	0.736122	-3.13183	NM_133191	Eps8l2	EPS8-like 2	Eps8l2	1.35726
10577655	0.440692	4.55154	4.03977	0.00588438	0.698833	-2.02205	NM_008324	Indo	indoleamine-pyrrole 2,3 dioxygenase	Indo	1.35726
10384539	0.438795	7.70158	4.97002	0.00206875	0.596685	-1.33206	NM_018861	Slc1a4	solute carrier family 1 (glutamate	ENSMUST00000109594	1.35547
10355567	0.43868	8.47555	3.00455	0.0219243	0.718007	-2.98822	NM_027154	Tmbim1	transmembrane BAX inhibitor motif containing 1	Tmbim1	1.35536
10420730	0.43852	9.55099	3.29319	0.0149534	0.717948	-2.6979	NM_010191	Fdft1	farnesyl diphosphate farnesyl transferase 1	Fdft1	1.35521
10424781	0.437938	7.86275	4.45595	0.00362926	0.658413	-1.69331	NM_023168	Grina	glutamate receptor, ionotropic, N-methyl D-aspartate-associated protein 1 (glutamate binding)	Grina	1.35467
10495562	0.436954	6.53239	2.37205	0.0525666	0.746416	-3.67019	NM_175413	Lrrc39	leucine rich repeat containing 39	Lrrc39	1.35374
10559373	0.433899	9.10595	3.67263	0.00921084	0.705227	-2.3405	NM_008003	Fgf15	fibroblast growth factor 15	Fgf15	1.35088
10516735	0.433487	8.59182	2.35647	0.0537373	0.747596	-3.68756	NM_023476	Tinagl1	tubulointerstitial nephritis antigen-like 1	Tinagl1	1.35049
10524844	0.433471	7.35022	3.85108	0.00738918	0.705227	-2.18234	NM_001081308	Taok3	TAO kinase 3	Taok3	1.35048
10354470	0.43346	7.62802	2.65413	0.0354038	0.738284	-3.35959	ENSMUST00000080281	Rpl15	ribosomal protein L15	Rpl15	1.35047
10445338	0.432481	7.41368	2.98647	0.0224649	0.718007	-3.00691	NM_032003	Enpp5	ectonucleotide pyrophosphatase	ENSMUST00000024756	1.34955
10529445	0.432019	10.1426	3.42864	0.0125472	0.717948	-2.56706	NM_013587	Lrpap1	low density lipoprotein receptor-related protein associated protein 1	Lrpap1	1.34912
10408629	0.431191	7.35304	3.17851	0.0173843	0.717948	-2.81141	NM_025831	1300014I06Rik	RIKEN cDNA 1300014I06 gene	1300014I06Rik	1.34835
10586744	0.430606	8.79841	2.92455	0.0244265	0.724457	-3.0713	NM_007585	Anxa2	annexin A2	Anxa2	1.3478
10444830	0.429897	7.2519	5.46978	0.00123999	0.59552	-1.02424	NM_010394	H2-Q7	histocompatibility 2, Q region locus 7	H2-Q6	1.34714
10468762	0.429555	6.12389	3.07187	0.0200317	0.717948	-2.91916	NM_001114312	4930506M07Rik	RIKEN cDNA 4930506M07 gene	4930506M07Rik	1.34682
10493820	0.429468	5.61764	5.71779	0.000973285	0.591547	-0.885891	NM_011313	S100a6	S100 calcium binding protein A6 (calcyclin)	S100a6	1.34674
10448307	0.429364	8.35327	5.64752	0.00104162	0.591547	-0.924176	NM_013749	Tnfrsf12a	tumor necrosis factor receptor superfamily, member 12a	Tnfrsf12a	1.34664
10454881	0.427917	8.3213	4.21448	0.00478874	0.672083	-1.87994	BC028765	0610010O12Rik	RIKEN cDNA 0610010O12 gene	0610010O12Rik	1.34529
10352936	0.42751	7.54332	6.0328	0.000723191	0.569005	-0.722752	NM_011441	Sox17	SRY-box containing gene 17	Sox17	1.34491
10597883	0.426541	7.97171	3.49321	0.0115515	0.716404	-2.50595	NM_133979	Ano10	anoctamin 10	Ano10	1.34401
10543004	0.4254	7.96924	3.00937	0.0217826	0.718007	-2.98325	NM_183308	Pon2	paraoxonase 2	Pon2	1.34294
10437590	0.424836	9.15486	5.38563	0.00134853	0.59552	-1.07328	NM_025821	Carhsp1	calcium regulated heat stable protein 1	Carhsp1	1.34242
10497237	0.423982	6.22867	5.93401	0.000792807	0.569005	-0.772461	NM_053182	Pag1	phosphoprotein associated with glycosphingolipid microdomains 1	Pag1	1.34163
10456357	0.42254	7.14558	3.05042	0.0206151	0.717948	-2.94108	NM_021451	Pmaip1	phorbol-12-myristate-13-acetate-induced protein 1	Pmaip1	1.34029
10495054	0.422064	8.77769	4.65116	0.00291877	0.648904	-1.55049	NM_007484	Rhoc	ras homolog gene family, member C	Rhoc	1.33984
10472846	0.421606	8.78079	3.46738	0.011939	0.716404	-2.5303	NM_172665	Pdk1	pyruvate dehydrogenase kinase, isoenzyme 1	Pdk1	1.33942
10402353	0.419895	7.83183	3.88751	0.00706834	0.705227	-2.15083	NM_145449	1810023F06Rik	RIKEN cDNA 1810023F06 gene	1810023F06Rik	1.33783
10585331	0.419788	4.75182	3.46625	0.0119563	0.716404	-2.53136	NM_176846	Exph5	exophilin 5	Exph5	1.33773
10351825	0.418995	8.81257	3.93197	0.00669745	0.698833	-2.11275	NM_178598	Tagln2	transgelin 2	Tagln2	1.337
10355717	0.41897	6.60742	3.10044	0.0192822	0.717948	-2.89009	NM_194333	Slc23a3	solute carrier family 23 (nucleobase transporters), member 3	Slc23a3	1.33697
10519661	0.418558	4.59676	2.36785	0.0528798	0.747196	-3.67487	NR_003596	EG623849	predicted gene, EG623849	Speer1-ps1	1.33659
10397966	0.417734	6.88469	3.92985	0.00671467	0.698833	-2.11456	NM_026580	Otub2	OTU domain, ubiquitin aldehyde binding 2	Otub2	1.33583
10551347	0.417585	8.20339	2.42861	0.0485353	0.744339	-3.60729	NM_144923	Blvrb	biliverdin reductase B (flavin reductase (NADPH))	Blvrb	1.33569
10464113	0.417279	8.64693	2.77731	0.0298651	0.738284	-3.22693	NM_146101	Habp2	hyaluronic acid binding protein 2	Habp2	1.33541
10404965	0.416796	7.50235	2.64482	0.0358646	0.738284	-3.3697	NM_146042	Rnf144b	ring finger protein 144B	Rnf144b	1.33496
10501811	0.415489	5.48515	4.30565	0.00430844	0.659742	-1.80816	NM_145394	Slc44a3	solute carrier family 44, member 3	Slc44a3	1.33375
10349562	0.415016	6.04242	4.99135	0.00202267	0.596685	-1.31808	NM_177604	AA986860	expressed sequence AA986860	AA986860	1.33331
10427075	0.414564	11.2106	4.81732	0.00243516	0.620965	-1.43442	NM_010664	Krt18	keratin 18	Krt18	1.3329
10586591	0.413112	6.80592	3.05127	0.0205916	0.717948	-2.94021	NM_178396	Car12	carbonic anyhydrase 12	Car12	1.33155
10420114	0.412624	8.2059	3.12458	0.0186726	0.717948	-2.86564	NM_019984	Tgm1	transglutaminase 1, K polypeptide	Tgm1	1.3311
10427997	0.41067	7.05868	3.43269	0.0124821	0.717948	-2.56321	NM_027496	5730557B15Rik	RIKEN cDNA 5730557B15 gene	5730557B15Rik	1.3293
10599207	0.409958	7.17319	3.09295	0.0194757	0.717948	-2.89769	NM_001085497	Slc25a43	solute carrier family 25, member 43	Slc25a43	1.32865
10506571	0.409115	10.4061	5.31995	0.00144071	0.59552	-1.11232	NM_053272	Dhcr24	24-dehydrocholesterol reductase	Dhcr24	1.32787
10371607	0.408822	7.93036	3.52578	0.0110823	0.712836	-2.47544	NM_027878	1200002N14Rik	RIKEN cDNA 1200002N14 gene	1200002N14Rik	1.3276
10566346	0.408806	4.24782	2.58188	0.0391488	0.738284	-3.43833	NM_175677	9230105E10Rik	RIKEN cDNA 9230105E10 gene	9230105E10Rik	1.32759
10575750	0.408697	7.89264	2.73559	0.0316304	0.738284	-3.27162	NM_021486	Bcmo1	beta-carotene 15,15'-monooxygenase	Bcmo1	1.32749
10533360	0.408113	5.28009	5.45292	0.00126093	0.59552	-1.03398	ENSMUST00000041252	9330129D05Rik	RIKEN cDNA 9330129D05 gene	9330129D05Rik	1.32695
10583519	0.406172	7.25515	3.31531	0.0145283	0.717948	-2.67628	NM_010493	Icam1	intercellular adhesion molecule 1	Icam1	1.32517
10478962	0.404064	7.35637	4.3464	0.00411129	0.658413	-1.77659	BC016210	2010011I20Rik	RIKEN cDNA 2010011I20 gene	2010011I20Rik	1.32323
10582310	0.403795	8.19461	2.50769	0.0434292	0.738284	-3.51981	NM_138656	Mvd	mevalonate (diphospho) decarboxylase	Mvd	1.32298
10409345	0.403466	7.50552	3.0878	0.0196099	0.717948	-2.90293	NM_028870	Cltb	clathrin, light polypeptide (Lcb)	Cltb	1.32268
10386934	0.403333	7.45702	4.10727	0.00543118	0.687473	-1.96643	NM_021539	Wsb2	WD repeat and SOCS box-containing 2	Wsb2	1.32256
10503259	0.403104	8.66623	3.19728	0.0169589	0.717948	-2.79267	NM_021897	Trp53inp1	transformation related protein 53 inducible nuclear protein 1	Trp53inp1	1.32235
10475800	0.401787	6.59955	2.75991	0.0305884	0.738284	-3.24554	NM_009633	Adra2b	adrenergic receptor, alpha 2b	Adra2b	1.32114
10604982	0.400707	6.66898	3.16792	0.0176295	0.717948	-2.82202	NM_001100461	Pnma5	paraneoplastic antigen family 5	Pnma5	1.32015
10539135	0.400573	6.12834	2.62965	0.0366286	0.738284	-3.38619	NM_007599	Capg	capping protein (actin filament), gelsolin-like	Capg	1.32003
10400844	0.400136	7.3322	4.20263	0.00485544	0.672083	-1.88939	NM_133198	Pygl	liver glycogen phosphorylase	Pygl	1.31963
10545208	0.398967	5.19358	3.29859	0.0148484	0.717948	-2.69261	ENSMUST00000103357	Gm189	gene model 189, (NCBI)		1.31856
10364950	0.398378	6.95983	2.62536	0.0368478	0.738284	-3.39086	NM_008655	Gadd45b	growth arrest and DNA-damage-inducible 45 beta	Gadd45b	1.31803
10546417	0.397662	6.68881	3.03474	0.0210528	0.717948	-2.95715	NM_009426	Trh	thyrotropin releasing hormone	Trh	1.31737
10413047	0.397386	6.46433	2.35803	0.0536188	0.747596	-3.68582	NM_008873	Plau	plasminogen activator, urokinase	Plau	1.31712
10371332	0.396708	5.13768	4.10607	0.00543887	0.687473	-1.96741	NM_153543	Aldh1l2	aldehyde dehydrogenase 1 family, member L2	Aldh1l2	1.3165
10368881	0.395848	3.54849	2.45565	0.0467226	0.742364	-3.57732	NM_001034858	Armc2	armadillo repeat containing 2		1.31572
10548892	0.394961	7.10696	3.27598	0.0152935	0.717948	-2.71477	NM_007486	Arhgdib	Rho, GDP dissociation inhibitor (GDI) beta	Arhgdib	1.31491
10587829	0.392631	9.03513	2.42864	0.0485329	0.744339	-3.60725	NM_011961	Plod2	procollagen lysine, 2-oxoglutarate 5-dioxygenase 2	Plod2	1.31279
10554748	0.392473	3.04959	3.06635	0.0201801	0.717948	-2.92479	NM_001105190	Vmn2r79	vomeronasal 2, receptor 79		1.31264
10602341	0.391987	4.33366	2.65367	0.0354265	0.738284	-3.36009	NM_011022	Ott	ovary testis transcribed	RP23-61E13.2	1.3122
10373452	0.391763	7.82956	2.51456	0.0430133	0.738284	-3.51224	BC132471	Gm129	gene model 129, (NCBI)	Gm129	1.312
10541354	0.391462	5.77873	4.07677	0.00563099	0.698833	-1.99145	NM_175628	A2m	alpha-2-macroglobulin	A2m	1.31172
10538939	0.391336	7.98718	2.77342	0.0300253	0.738284	-3.23109	NM_010121	Eif2ak3	eukaryotic translation initiation factor 2 alpha kinase 3	Eif2ak3	1.31161
10590479	0.390424	5.64892	2.89389	0.025465	0.730088	-3.10342	BC119591	Zfp167	zinc finger protein 167		1.31078
10366163	0.390032	5.65163	2.62971	0.0366258	0.738284	-3.38613	NM_175328	Slc6a15	solute carrier family 6 (neurotransmitter transporter), member 15	Slc6a15	1.31042
10589695	0.389904	3.99086	2.96402	0.0231558	0.718198	-3.03018	NM_153100	Rtp3	receptor transporter protein 3	Rtp3	1.31031
10501063	0.389901	4.79586	3.5749	0.0104136	0.711537	-2.42982	NM_007651	Cd53	CD53 antigen	Cd53	1.3103
10449266	0.389523	8.2007	3.71198	0.00877025	0.705227	-2.30507	NM_207217	Itfg3	integrin alpha FG-GAP repeat containing 3	Itfg3	1.30996
10517383	0.388102	5.75465	3.31958	0.014448	0.717948	-2.67213	NM_028995	Npal3	NIPA-like domain containing 3	Npal3	1.30867
10431601	0.387176	7.08266	3.58457	0.0102872	0.710389	-2.4209	NM_009713	Arsa	arylsulfatase A	Arsa	1.30783
10464754	0.386309	7.61879	3.85608	0.00734421	0.705227	-2.178	NM_007485	Rhod	ras homolog gene family, member D	Rhod	1.30705
10375058	0.38498	12.0464	2.62172	0.0370349	0.738284	-3.39483	NM_001083955	Hba-a2	hemoglobin alpha, adult chain 2	Hba-a1	1.30584
10462683	0.383246	8.98913	2.85379	0.0268951	0.736122	-3.14567	NM_029508	Pcgf5	polycomb group ring finger 5	Pcgf5	1.30427
10399198	0.382653	9.79666	3.02208	0.0214137	0.718007	-2.97016	NM_019744	Ncoa4	nuclear receptor coactivator 4	Ncoa4	1.30374
10492864	0.382443	8.67966	3.49138	0.0115786	0.716404	-2.50768	NM_001082414	Sh3d19	SH3 domain protein D19	Sh3d19	1.30355
10385572	0.382231	10.328	4.41427	0.00380483	0.658413	-1.72473	NM_011018	Sqstm1	sequestosome 1	Sqstm1	1.30336
10526241	0.381836	7.21053	2.73622	0.0316031	0.738284	-3.27094	NM_009902	Cldn3	claudin 3	Cldn3	1.303
10369844	0.3815	7.91071	2.92296	0.0244792	0.724785	-3.07296	NM_031397	Bicc1	bicaudal C homolog 1 (Drosophila)	Bicc1	1.3027
10514466	0.380332	7.92736	2.98388	0.0225433	0.718007	-3.00958	NM_010591	Jun	Jun oncogene	Jun	1.30164
10442327	0.380195	11.3819	4.34411	0.00412209	0.658413	-1.77836	NM_018777	Cldn6	claudin 6	Cldn6	1.30152
10412607	0.379876	8.0363	2.94048	0.0239049	0.7201	-3.05467	NM_025341	Abhd6	abhydrolase domain containing 6	Abhd6	1.30123
10459421	0.377913	5.25656	3.13577	0.0183972	0.717948	-2.85435	NM_001001488	Atp8b1	ATPase, class I, type 8B, member 1	Atp8b1	1.29946
10589602	0.375739	7.48569	2.85684	0.0267836	0.736122	-3.14245	NM_010859	Myl3	myosin, light polypeptide 3	Myl3	1.2975
10415415	0.372978	7.98028	2.63406	0.0364048	0.738284	-3.3814	BC116260	9130227C08Rik	RIKEN cDNA 9130227C08Rik gene	9130227C08Rik	1.29502
10448312	0.372446	6.89731	2.98999	0.0223584	0.718007	-3.00326	NM_020293	Cldn9	claudin 9	Cldn9	1.29455
10410078	0.371828	5.71278	2.59217	0.0385909	0.738284	-3.42707	NM_001001321	Slc35d2	solute carrier family 35, member D2	Slc35d2	1.29399
10347364	0.371064	9.40368	3.84074	0.00748317	0.705227	-2.19133	NM_009509	Vil1	villin 1	Vil1	1.29331
10497752	0.370259	9.16677	3.97086	0.00639064	0.698833	-2.07976	AF414101	Carhsp1	calcium regulated heat stable protein 1	Carhsp1	1.29259
10552156	0.370051	8.85008	3.41115	0.0128327	0.717948	-2.58375	NM_027897	Rhpn2	rhophilin, Rho GTPase binding protein 2	Rhpn2	1.2924
10548810	0.36968	5.081	3.21874	0.0164861	0.717948	-2.77131	BC099944	E330021D16Rik	RIKEN cDNA E330021D16 gene	E330021D16Rik	1.29207
10352815	0.369322	7.94895	3.89966	0.00696485	0.705227	-2.14039	NM_016851	Irf6	interferon regulatory factor 6	Irf6	1.29175
10586347	0.368653	7.1221	2.96814	0.0230272	0.718198	-3.02589	NM_177460	Parp16	poly (ADP-ribose) polymerase family, member 16	Parp16	1.29115
10568638	0.368362	8.46069	2.39715	0.0507363	0.744339	-3.64224	NM_009479	Uros	uroporphyrinogen III synthase	Uros	1.29089
10499483	0.368311	9.42851	2.65385	0.0354179	0.738284	-3.3599	NM_134469	Fdps	farnesyl diphosphate synthetase	Fdps	1.29084
10527487	0.36787	2.74368	4.86868	0.00230436	0.620928	-1.39954	NM_001100180	Cyp3a57	cytochrome P450, family 3, subfamily a, polypeptide 57	Cyp3a57	1.29045
10510129	0.367827	7.85606	2.93928	0.0239438	0.7201	-3.05592	NM_011303	Dhrs3	dehydrogenase	ENSMUST00000084184	1.29041
10441254	0.367777	10.062	3.31161	0.0145986	0.717948	-2.67989	NM_015775	Tmprss2	transmembrane protease, serine 2	Tmprss2	1.29036
10399314	0.366055	6.91595	2.41984	0.0491385	0.744339	-3.61702	NM_001033488	Gm1964	gene model 1964, (NCBI)	Gm1964	1.28882
10435075	0.365977	11.2162	3.57102	0.0104648	0.711537	-2.43341	NM_011638	Tfrc	transferrin receptor	Tfrc	1.28875
10604226	0.364162	7.72454	4.23666	0.00466663	0.671165	-1.86233	NM_021550	C1galt1c1	C1GALT1-specific chaperone 1	C1galt1c1	1.28713
10598674	0.363001	6.46814	4.51079	0.00341189	0.658413	-1.65247	XM_141626	AA414768	expressed sequence AA414768		1.2861
10550906	0.362291	6.87473	2.54387	0.0412835	0.738284	-3.47999	NM_011113	Plaur	plasminogen activator, urokinase receptor	Plaur	1.28547
10363372	0.362029	9.08189	3.21102	0.0166544	0.717948	-2.77898	NM_023530	Pla2g12b	phospholipase A2, group XIIB	Pla2g12b	1.28523
10389025	0.361965	6.52021	3.54748	0.0107813	0.712836	-2.45523	NM_177390	Myo1d	myosin ID	Myo1d	1.28518
10500021	0.361822	8.54055	3.05132	0.02059	0.717948	-2.94015	NM_001037711	Cgn	cingulin	Cgn	1.28505
10410887	0.361599	5.63918	3.29901	0.0148403	0.717948	-2.6922	XR_032483	EG238756	predicted gene, EG238756		1.28485
10521667	0.361176	6.17936	2.85042	0.0270192	0.736122	-3.14923	NM_009763	Bst1	bone marrow stromal cell antigen 1	Bst1	1.28447
10458033	0.360425	9.3705	2.88717	0.025699	0.73281	-3.11049	NM_133774	Stard4	StAR-related lipid transfer (START) domain containing 4	Stard4	1.2838
10381588	0.360284	9.03778	3.44439	0.012296	0.717948	-2.55208	NM_008175	Grn	granulin	Grn	1.28368
10600082	0.360238	8.73285	2.5205	0.0426565	0.738284	-3.50569	NM_010941	Nsdhl	NAD(P) dependent steroid dehydrogenase-like	Nsdhl	1.28364
10462442	0.360059	5.22992	2.42616	0.0487029	0.744339	-3.61001	NM_133775	Il33	interleukin 33	Il33	1.28348
10534718	0.359909	8.86164	4.58039	0.00315665	0.658413	-1.60145	NM_011639	Trip6	thyroid hormone receptor interactor 6	Trip6	1.28335
10564713	0.359706	9.00281	3.19721	0.0169604	0.717948	-2.79273	NM_008594	Mfge8	milk fat globule-EGF factor 8 protein	Mfge8	1.28316
10444890	0.359363	5.66681	2.74065	0.0314105	0.738284	-3.26618	NM_133662	Ier3	immediate early response 3	Ier3	1.28286
10441270	0.359057	7.46163	4.96005	0.00209069	0.596685	-1.33862	NM_023663	Ripk4	receptor-interacting serine-threonine kinase 4	Ripk4	1.28259
10605370	0.358772	8.70202	2.79407	0.0291858	0.738284	-3.20905	NM_008621	Mpp1	membrane protein, palmitoylated	Mpp1	1.28233
10397153	0.358406	5.84572	2.70793	0.0328616	0.738284	-3.30139	NM_134247	Acot4	acyl-CoA thioesterase 4	Acot4	1.28201
10504349	0.358126	9.5778	3.81594	0.00771395	0.705227	-2.21298	NM_013497	Creb3	cAMP responsive element binding protein 3	Creb3	1.28176
10545672	0.358117	8.8161	5.00311	0.00199776	0.596685	-1.31041	NM_008638	Mthfd2	methylenetetrahydrofolate dehydrogenase (NAD+ dependent), methenyltetrahydrofolate cyclohydrolase	Mthfd2	1.28175
10373467	0.357799	7.53433	2.4737	0.0455517	0.742364	-3.55734	NM_010153	Erbb3	v-erb-b2 erythroblastic leukemia viral oncogene homolog 3 (avian)	Erbb3	1.28147
10587339	0.357207	4.11855	3.97347	0.00637064	0.698833	-2.07756	NM_001122660	ENSMUSG00000074179	predicted gene, ENSMUSG00000074179	Gsta2	1.28094
10432918	0.356634	11.5964	5.09042	0.00182325	0.596685	-1.25417	NM_031170	Krt8	keratin 8	Krt8	1.28044
10586110	0.356604	8.46442	2.71326	0.0326206	0.738284	-3.29565	NM_001033175	Cln6	ceroid-lipofuscinosis, neuronal 6	Cln6	1.28041
10426889	0.356054	5.66953	3.45157	0.0121833	0.717948	-2.54527	ENSMUST00000065678	Sec61b	Sec61 beta subunit	Sec61b	1.27992
10539393	0.355349	5.97681	3.12202	0.0187363	0.717948	-2.86823	ENSMUST00000113900	Slc4a5	solute carrier family 4, sodium bicarbonate cotransporter, member 5		1.2793
10369541	0.355287	7.55482	3.13976	0.0182998	0.717948	-2.85032	NM_010438	Hk1	hexokinase 1	Hk1	1.27924
10491820	0.355179	6.55594	3.05659	0.0204454	0.717948	-2.93477	ENSMUST00000060415	100039027	predicted gene, 100039027	3110057O12Rik	1.27914
10358513	0.355157	5.58967	3.23672	0.0161009	0.717948	-2.75348	NM_001024720	Hmcn1	hemicentin 1	Hmcn1	1.27913
10355227	0.354738	5.5014	3.6244	0.00978417	0.705227	-2.38434	NM_001122738	1110028C15Rik	RIKEN cDNA 1110028C15 gene	1110028C15Rik	1.27875
10375463	0.354193	4.03955	3.32181	0.0144059	0.717948	-2.66995	NM_134248	Havcr1	hepatitis A virus cellular receptor 1	Havcr1	1.27827
10501699	0.353357	7.41427	3.14319	0.0182167	0.717948	-2.84687	NM_001081326	Agl	amylo-1,6-glucosidase, 4-alpha-glucanotransferase	Agl	1.27753
10543239	0.351888	6.68732	3.84892	0.00740871	0.705227	-2.18422	NM_031198	Tcfec	transcription factor EC	Tcfec	1.27623
10572089	0.350518	4.53141	3.04181	0.0208543	0.717948	-2.9499	NM_010874	Nat2	N-acetyltransferase 2 (arylamine N-acetyltransferase)	Nat2	1.27502
10408600	0.350191	9.07871	3.18388	0.0172614	0.717948	-2.80604	NM_009254	Serpinb6a	serine (or cysteine) peptidase inhibitor, clade B, member 6a	Serpinb6a	1.27473
10474972	0.350068	6.74142	3.1505	0.0180409	0.717948	-2.83951	NM_026929	Chac1	ChaC, cation transport regulator-like 1 (E. coli)	Chac1	1.27462
10364280	0.349908	10.0051	2.49095	0.0444613	0.7423	-3.53828	NM_145925	Pttg1ip	pituitary tumor-transforming 1 interacting protein	Pttg1ip	1.27448
10569618	0.34956	6.0557	4.36242	0.00403655	0.658413	-1.76427	NM_178642	Ano1	anoctamin 1, calcium activated chloride channel	Ano1	1.27417
10584288	0.348698	5.86022	2.76369	0.0304299	0.738284	-3.2415	NM_028783	Robo4	roundabout homolog 4 (Drosophila)	Robo4	1.27341
10450699	0.348456	8.18852	2.93851	0.0239688	0.7201	-3.05673	AB359227	H2-Q2	histocompatibility 2, Q region locus 2	H2-t9	1.2732
10516932	0.348284	7.57907	2.76599	0.0303338	0.738284	-3.23904	NM_144907	Sesn2	sestrin 2	Sesn2	1.27305
10397145	0.348121	8.37826	3.19755	0.0169529	0.717948	-2.7924	NM_134188	Acot2	acyl-CoA thioesterase 2	Acot2	1.2729
10364375	0.348048	7.49675	3.53766	0.0109164	0.712836	-2.46437	NM_007793	Cstb	cystatin B	Cstb	1.27284
10565315	0.347961	6.46881	2.71508	0.0325389	0.738284	-3.29369	NM_010176	Fah	fumarylacetoacetate hydrolase	Fah	1.27276
10447891	0.347697	10.0775	2.81086	0.0285213	0.738284	-3.19117	NM_009338	Acat2	acetyl-Coenzyme A acetyltransferase 2	Acat2	1.27253
10449284	0.347605	7.9434	2.34705	0.0544576	0.748266	-3.69806	NM_013642	Dusp1	dual specificity phosphatase 1	Dusp1	1.27245
10469951	0.346136	7.00935	3.12741	0.0186025	0.717948	-2.86278	NM_176834	Rnf208	ring finger protein 208	Rnf208	1.27115
10492682	0.345876	7.18592	2.76719	0.0302834	0.738284	-3.23774	NM_133187	1110032E23Rik	RIKEN cDNA 1110032E23 gene	1110032E23Rik	1.27092
10585180	0.344199	5.10221	3.50012	0.0114502	0.716404	-2.49946	ENSMUST00000068730	ENSMUSG00000060603	predicted gene, ENSMUSG00000060603		1.26945
10405380	0.34383	7.35297	2.39648	0.0507843	0.744339	-3.64299	NM_008011	Fgfr4	fibroblast growth factor receptor 4	Fgfr4	1.26912
10548875	0.343451	6.6053	2.79029	0.0293376	0.738284	-3.21308	NM_026639	Art4	ADP-ribosyltransferase 4	Art4	1.26879
10565152	0.343235	5.97509	4.13646	0.00524725	0.687473	-1.94266	ENSMUST00000098326	9330120H11Rik	RIKEN cDNA 9330120H11 gene		1.2686
10579602	0.343226	6.80988	3.92198	0.00677892	0.699214	-2.12128	NM_028189	B3gnt3	UDP-GlcNAc:betaGal beta-1,3-N-acetylglucosaminyltransferase 3	B3gnt3	1.26859
10526559	0.342988	5.86854	2.42321	0.0489056	0.744339	-3.61328	NM_009599	Ache	acetylcholinesterase	Ache	1.26838
10505623	0.34275	6.39479	2.59454	0.0384634	0.738284	-3.42448	BC030404	D4Bwg0951e	DNA segment, Chr 4, Brigham & Women's Genetics 0951 expressed	D4Bwg0951e	1.26817
10401181	0.342443	8.62977	3.94339	0.00660572	0.698833	-2.10303	NM_021557	Rdh11	retinol dehydrogenase 11	Rdh11	1.2679
10559297	0.341998	7.29141	4.33374	0.00417145	0.658413	-1.78637	NM_001042760	Slc22a18	solute carrier family 22 (organic cation transporter), member 18	Slc22a18	1.26751
10569707	0.341824	8.26749	4.23558	0.00467251	0.671165	-1.86318	NM_001093765	Myadm	myeloid-associated differentiation marker	Myadm	1.26736
10520950	0.341337	9.56978	3.6341	0.00966584	0.705227	-2.37549	NM_016861	Pdlim1	PDZ and LIM domain 1 (elfin)	Pdlim1	1.26693
10554960	0.341233	7.19992	3.00638	0.0218705	0.718007	-2.98633	NM_021427	A830059I20Rik	RIKEN cDNA A830059I20 gene	A830059I20Rik	1.26684
10367224	0.340744	6.65606	3.68719	0.00904507	0.705227	-2.32736	NM_019963	Stat2	signal transducer and activator of transcription 2	Stat2	1.26641
10349383	0.340312	9.52077	2.76072	0.0305543	0.738284	-3.24467	NM_028787	Slc35f5	solute carrier family 35, member F5	Slc35f5	1.26603
10500565	0.340178	4.04073	2.41635	0.0493807	0.744339	-3.6209	NM_008293	Hsd3b1	hydroxy-delta-5-steroid dehydrogenase, 3 beta- and steroid delta-isomerase 1	Hsd3b1	1.26591
10360848	0.339522	7.63993	3.35602	0.01378	0.717948	-2.63676	NM_133684	Mosc2	MOCO sulphurase C-terminal domain containing 2	Mosc2	1.26534
10445347	0.339449	7.77465	2.7296	0.031893	0.738284	-3.27806	NM_172621	Clic5	chloride intracellular channel 5	Clic5	1.26527
10544108	0.338548	5.72304	2.82951	0.0278024	0.738284	-3.17137	NM_001033171	Klrg2	killer cell lectin-like receptor subfamily G, member 2	Klrg2	1.26448
10570693	0.337828	6.54222	2.39186	0.0511164	0.74453	-3.64813	NM_007851	Defcr5	defensin related cryptdin 5	Defcr5	1.26385
10416004	0.335921	7.58048	2.99812	0.0221149	0.718007	-2.99486	NM_199029	Zfp395	zinc finger protein 395		1.26218
10510197	0.335566	7.74494	2.36906	0.0527895	0.746831	-3.67353	NM_144880	Ppp2r5a	protein phosphatase 2, regulatory subunit B (B56), alpha isoform	Ppp2r5a	1.26187
10568553	0.3352	7.76648	2.89767	0.0253345	0.730088	-3.09946	NM_029935	4631426J05Rik	RIKEN cDNA 4631426J05 gene	4631426J05Rik	1.26155
10602739	0.335085	8.70317	3.8103	0.00776752	0.705227	-2.21792	NM_019736	Acot9	acyl-CoA thioesterase 9	Acot9	1.26145
10534927	0.334654	5.14829	3.39475	0.0131068	0.717948	-2.59946	NM_153510	Pilra	paired immunoglobin-like type 2 receptor alpha	Pilra	1.26108
10530215	0.33437	8.04757	2.35024	0.0542125	0.748266	-3.69451	BC009097	1110003E01Rik	RIKEN cDNA 1110003E01 gene	1110003E01Rik	1.26083
10450731	0.333906	4.54937	2.78962	0.0293643	0.738284	-3.21378	XR_034252	H2-t9	MHC class Ib T9	H2-t9	1.26042
10551511	0.333587	5.38241	2.46026	0.0464202	0.742364	-3.5722	NM_022024	Gmfg	glia maturation factor, gamma	Gmfg	1.26014
10377847	0.332661	6.60525	2.34947	0.0542718	0.748266	-3.69537	NM_146020	Gltpd2	glycolipid transfer protein domain containing 2	Gltpd2	1.25933
10582275	0.332024	9.317	5.26139	0.00152891	0.596685	-1.1477	NM_011404	Slc7a5	solute carrier family 7 (cationic amino acid transporter, y+ system), member 5	Slc7a5	1.25878
10484604	0.331559	2.71972	2.54193	0.0413961	0.738284	-3.48213	NM_146408	Olfr1065	olfactory receptor 1065	Olfr1065	1.25837
10588942	0.330984	7.95129	2.43732	0.0479433	0.744339	-3.59763	NM_008483	Lamb2	laminin, beta 2	Lamb2	1.25787
10597239	0.330391	8.69246	2.99793	0.0221207	0.718007	-2.99505	NM_011199	Pthr1	parathyroid hormone receptor 1	Pthr1	1.25735
10346448	0.329454	5.39103	3.87418	0.00718398	0.705227	-2.16234	NM_023631	Aox4	aldehyde oxidase 4	Aox4	1.25654
10523231	0.329258	4.08769	3.70998	0.00879212	0.705227	-2.30687	NM_181728	Art3	ADP-ribosyltransferase 3	Art3	1.25637
10347772	0.329205	3.46207	4.14409	0.00520033	0.687473	-1.93647	ENSMUST00000097684	ENSMUSG00000073642	predicted gene, ENSMUSG00000073642		1.25632
10598524	0.328896	3.5158	2.37599	0.0522752	0.746416	-3.6658	NM_199064	Ssxb10	synovial sarcoma, X member B, breakpoint 10	Ssxb10	1.25605
10399148	0.328671	6.78346	5.67946	0.00100991	0.591547	-0.906684	NM_175930	Rapgef5	Rap guanine nucleotide exchange factor (GEF) 5	Rapgef5	1.25586
10390299	0.328037	8.91259	2.48167	0.0450446	0.742364	-3.54853	NM_134021	Pnpo	pyridoxine 5'-phosphate oxidase	Pnpo	1.2553
10353844	0.327978	5.78124	3.04579	0.0207433	0.717948	-2.94582	NM_153408	Lincr	lung-inducible neuralized-related C3HC4 RING domain protein	Lincr	1.25525
10450069	0.327563	4.67541	3.46653	0.011952	0.716404	-2.5311	NR_004446	EG630499	predicted gene, EG630499		1.25489
10427131	0.327461	9.6628	3.71206	0.00876943	0.705227	-2.305	NM_146064	Soat2	sterol O-acyltransferase 2	Soat2	1.2548
10404012	0.327408	2.9856	3.38392	0.0132915	0.717948	-2.60986	NM_134219	V1ri2	vomeronasal 1 receptor, I2	V1ri2	1.25476
10568651	0.327278	8.9389	2.77615	0.0299129	0.738284	-3.22817	NM_133941	Dhx32	DEAH (Asp-Glu-Ala-His) box polypeptide 32	Dhx32	1.25464
10522589	0.327036	8.2493	3.78775	0.00798579	0.705227	-2.23774	NM_020611	Srd5a3	steroid 5 alpha-reductase 3	Srd5a3	1.25443
10464370	0.326798	6.66979	2.41044	0.0497941	0.744339	-3.62747	NM_172523	Slc18a2	solute carrier family 18 (vesicular monoamine), member 2	Slc18a2	1.25423
10592001	0.326671	8.07464	3.33946	0.0140793	0.717948	-2.65281	NM_011176	St14	suppression of tumorigenicity 14 (colon carcinoma)	St14	1.25412
10363350	0.326389	9.71664	3.75993	0.00826449	0.705227	-2.26233	NM_011030	P4ha1	procollagen-proline, 2-oxoglutarate 4-dioxygenase (proline 4-hydroxylase), alpha 1 polypeptide	P4ha1	1.25387
10493660	0.325448	4.84309	3.18853	0.0171558	0.717948	-2.8014	ENSMUST00000029548	Nup210l	nucleoporin 210-like		1.25305
10421557	0.324976	9.46995	3.13368	0.0184482	0.717948	-2.85646	NM_008410	Itm2b	integral membrane protein 2B	Itm2b	1.25264
10485798	0.324837	3.29938	2.52694	0.0422738	0.738284	-3.49861	NM_001011787	Olfr1307	olfactory receptor 1307	Olfr1307	1.25252
10474793	0.324805	5.91446	3.65075	0.00946628	0.705227	-2.36034	NM_001033254	Pak6	p21 (CDKN1A)-activated kinase 6	Pak6	1.25249
10425695	0.324338	9.22505	5.03358	0.00193482	0.596685	-1.29064	NM_033218	Srebf2	sterol regulatory element binding factor 2	Srebf2	1.25209
10459329	0.324116	5.8458	2.65192	0.0355125	0.738284	-3.36198	ENSMUST00000048109	2700046A07Rik	RIKEN cDNA 2700046A07 gene		1.2519
10354003	0.323949	6.19553	2.96429	0.0231474	0.718198	-3.0299	NM_173870	Mgat4a	mannoside acetylglucosaminyltransferase 4, isoenzyme A	Mgat4a	1.25175
10352439	0.323679	6.96181	2.73191	0.0317916	0.738284	-3.27558	NM_144796	Susd4	sushi domain containing 4	Susd4	1.25152
10550994	0.323519	4.76631	2.84518	0.0272133	0.737203	-3.15478	NM_007675	Ceacam10	carcinoembryonic antigen-related cell adhesion molecule 10	Ceacam10	1.25138
10578361	0.323193	9.1847	3.22015	0.0164555	0.717948	-2.76991	NM_019734	Asah1	N-acylsphingosine amidohydrolase 1	Asah1	1.2511
10574087	0.322948	9.41857	3.0488	0.0206597	0.717948	-2.94273	NM_022331	Herpud1	homocysteine-inducible, endoplasmic reticulum stress-inducible, ubiquitin-like domain member 1	Herpud1	1.25088
10501971	0.322583	7.58484	3.53405	0.0109666	0.712836	-2.46773	NM_178655	Ank2	ankyrin 2, brain	Ank2	1.25057
10587733	0.321858	10.0689	4.33942	0.00414433	0.658413	-1.78197	NM_007801	Ctsh	cathepsin H	Ctsh	1.24994
10419198	0.321492	9.98919	2.74854	0.031071	0.738284	-3.25772	NM_015774	Ero1l	ERO1-like (S. cerevisiae)	Ero1l	1.24962
10508663	0.320622	6.03181	3.0112	0.0217292	0.718007	-2.98136	NM_010686	Laptm5	lysosomal-associated protein transmembrane 5	Laptm5	1.24887
10465379	0.319783	7.40242	4.4086	0.00382943	0.658413	-1.72903	NM_026912	Snx15	sorting nexin 15	Snx15	1.24814
10501456	0.319633	8.28376	4.37395	0.00398367	0.658413	-1.75543	ENSMUST00000046924	B430201A12Rik	RIKEN cDNA B430201A12 gene		1.24801
10484837	0.318983	2.78808	4.83252	0.00239561	0.620965	-1.42405	NM_146791	Olfr1248	olfactory receptor 1248	Olfr1248	1.24745
10545036	0.318694	3.24385	2.69161	0.0336117	0.738284	-3.319	NM_134436	V1rc33	vomeronasal 1 receptor, C33	V1rc33	1.2472
10411373	0.318233	8.5302	2.64504	0.0358534	0.738284	-3.36945	NM_010422	Hexb	hexosaminidase B	Hexb	1.2468
10439881	0.318105	7.1339	2.39885	0.0506145	0.744339	-3.64035	ENSMUST00000089395	5330426P16Rik	RIKEN cDNA 5330426P16 gene		1.24669
10441195	0.317322	5.75756	3.1583	0.0178556	0.717948	-2.83167	NM_031174	Dscam	Down syndrome cell adhesion molecule	Dscam	1.24602
10566599	0.317152	4.07835	4.35312	0.00407973	0.658413	-1.77141	NM_001011862	Olfr699	olfactory receptor 699	Olfr699	1.24587
10403413	0.316787	7.95754	2.44962	0.0471203	0.743488	-3.58399	NM_177960	Idi1	isopentenyl-diphosphate delta isomerase	Idi1	1.24555
10357051	0.316361	8.60468	2.63181	0.0365188	0.738284	-3.38384	NM_027534	Kdsr	3-ketodihydrosphingosine reductase	Kdsr	1.24519
10388902	0.316332	6.09141	2.67646	0.0343246	0.738284	-3.33539	NM_010708	Lgals9	lectin, galactose binding, soluble 9	Lgals9	1.24516
10442125	0.316312	2.70988	4.94311	0.00212857	0.596685	-1.34981	NM_001104551	Vmn2r99	vomeronasal 2, receptor 99	Vmn2r99	1.24514
10417366	0.316118	6.52423	2.49432	0.044252	0.741718	-3.53456	BC093494	ENSMUSG00000068790	predicted gene, ENSMUSG00000068790	ENSMUSG00000063277	1.24498
10582403	0.315986	7.43382	3.87357	0.0071893	0.705227	-2.16286	NM_016722	Galns	galactosamine (N-acetyl)-6-sulfate sulfatase	Galns	1.24486
10602704	0.315941	7.2525	2.81655	0.0283001	0.738284	-3.18513	NM_173780	Klf8	Kruppel-like factor 8	Klf8	1.24482
10572679	0.315575	9.18626	3.03464	0.0210556	0.717948	-2.95725	NM_146211	Glt25d1	glycosyltransferase 25 domain containing 1	Glt25d1	1.24451
10570291	0.315566	8.22247	3.32778	0.0142946	0.717948	-2.66415	NM_007972	F10	coagulation factor X	F10	1.2445
10579532	0.314567	7.98881	2.52186	0.0425758	0.738284	-3.50421	NM_198095	Bst2	bone marrow stromal cell antigen 2	Bst2	1.24364
10496727	0.314338	9.43516	3.09456	0.019434	0.717948	-2.89606	NM_026993	Ddah1	dimethylarginine dimethylaminohydrolase 1	Ddah1	1.24344
10447461	0.313209	6.26067	2.7143	0.032574	0.738284	-3.29453	NM_029858	Ston1	stonin 1	Ston1	1.24247
10364385	0.313118	7.09781	3.28489	0.0151164	0.717948	-2.70603	NM_173751	Ilvbl	ilvB (bacterial acetolactate synthase)-like	Ilvbl	1.24239
10474129	0.312981	5.82576	2.81121	0.0285079	0.738284	-3.1908	NM_173749	E430002G05Rik	RIKEN cDNA E430002G05 gene	E430002G05Rik	1.24227
10539002	0.312602	7.76341	3.47229	0.0118643	0.716404	-2.52566	NM_009543	Rnf103	ring finger protein 103	Rnf103	1.24195
10594812	0.312479	6.39512	3.31632	0.0145092	0.717948	-2.6753	NM_008280	Lipc	lipase, hepatic	Lipc	1.24184
10379820	0.312239	8.62809	5.1267	0.00175581	0.596685	-1.23118	NM_133360	Acaca	acetyl-Coenzyme A carboxylase alpha	Acaca	1.24163
10430649	0.311945	8.00069	2.70659	0.0329228	0.738284	-3.30284	NM_144811	Cbx7	chromobox homolog 7	Cbx7	1.24138
10451123	0.311865	8.86422	2.74769	0.0311076	0.738284	-3.25864	NM_022880	Slc29a1	solute carrier family 29 (nucleoside transporters), member 1	Slc29a1	1.24131
10536789	0.311312	4.10166	3.62215	0.00981191	0.705227	-2.3864	NM_008493	Lep	leptin	Lep	1.24084
10444824	0.311142	6.72761	3.85703	0.00733572	0.705227	-2.17718	NM_207648	H2-Q6	histocompatibility 2, Q region locus 6	H2-Q6	1.24069
10355742	0.310881	8.14582	2.59248	0.0385739	0.738284	-3.42673	NM_023732	Abcb6	ATP-binding cassette, sub-family B (MDR	ENSMUST00000027396	1.24047
10366848	0.310722	5.7127	3.80884	0.0077814	0.705227	-2.2192	NM_008080	B4galnt1	beta-1,4-N-acetyl-galactosaminyl transferase 1	B4galnt1	1.24033
10410351	0.310603	7.27487	2.73816	0.0315189	0.738284	-3.26887	BC047145	AA987161	expressed sequence AA987161		1.24023
10516590	0.310073	6.60568	3.07433	0.019966	0.717948	-2.91665	NM_028603	Zbtb8a	zinc finger and BTB domain containing 8a	Zbtb8a	1.23977
10595480	0.310071	8.44763	2.98368	0.0225494	0.718007	-3.00979	NM_008615	Me1	malic enzyme 1, NADP(+)-dependent, cytosolic	Me1	1.23977
10474229	0.309859	8.19312	2.9109	0.0248831	0.72745	-3.08558	NM_001111060	Cd59a	CD59a antigen	Cd59a	1.23959
10606864	0.309375	4.23433	3.6681	0.00926312	0.705227	-2.3446	NM_177919	Tceal5	transcription elongation factor A (SII)-like 5	Tceal5	1.23917
10608523	0.308649	3.21799	3.0872	0.0196258	0.717948	-2.90354	BC099537	LOC380994	similar to Sycp3 like Y-linked		1.23855
10447383	0.30858	8.69941	2.52584	0.042339	0.738284	-3.49983	NM_008532	Tacstd1	tumor-associated calcium signal transducer 1	Tacstd1	1.23849
10518835	0.307359	4.07657	2.57969	0.0392687	0.738284	-3.44073	NM_001081557	Camta1	calmodulin binding transcription activator 1	Camta1	1.23744
10439218	0.306918	9.34282	2.3487	0.0543307	0.748266	-3.69622	NM_028295	Pdia5	protein disulfide isomerase associated 5	Pdia5	1.23706
10585874	0.306525	9.81967	3.35421	0.0138123	0.717948	-2.63851	NM_010421	Hexa	hexosaminidase A	Hexa	1.23673
10399265	0.306425	5.96243	3.26335	0.0155482	0.717948	-2.72719	NM_010881	Ncoa1	nuclear receptor coactivator 1	Ncoa1	1.23664
10373628	0.305878	3.06213	2.74705	0.0311347	0.738284	-3.25932	NM_146556	Olfr798	olfactory receptor 798	Olfr798	1.23617
10430834	0.305596	8.17571	3.58226	0.0103173	0.710389	-2.42303	NM_008669	Naga	N-acetyl galactosaminidase, alpha	Naga	1.23593
10492091	0.305261	7.12344	2.52324	0.0424936	0.738284	-3.50269	NM_019483	Smad9	MAD homolog 9 (Drosophila)	Smad9	1.23564
10425283	0.305161	6.1926	3.20415	0.0168059	0.717948	-2.78582	NM_010755	Maff	v-maf musculoaponeurotic fibrosarcoma oncogene family, protein F (avian)	Maff	1.23556
10356968	0.304984	8.54654	2.45606	0.0466952	0.742364	-3.57685	NM_013626	Pam	peptidylglycine alpha-amidating monooxygenase	Pam	1.2354
10525086	0.304818	7.41424	2.94876	0.0236387	0.71888	-3.04605	NM_133221	Slc24a6	solute carrier family 24 (sodium	170756	1.23526
10584634	0.30414	6.75617	2.5471	0.0410974	0.738284	-3.47645	NM_198092	Usp2	ubiquitin specific peptidase 2	Usp2	1.23468
10350159	0.303981	7.28828	3.17244	0.0175244	0.717948	-2.81749	NM_133664	Lad1	ladinin	Lad1	1.23455
10581395	0.303963	8.32522	3.54942	0.0107547	0.712836	-2.45342	NM_009195	Slc12a4	solute carrier family 12, member 4	Slc12a4	1.23453
10424894	0.303961	7.58082	2.7557	0.0307661	0.738284	-3.25004	AK170702	D330001F17Rik	RIKEN cDNA D330001F17 gene	D330001F17Rik	1.23453
10569823	0.303911	6.94145	2.7499	0.0310127	0.738284	-3.25626	BC089480	C330021F23Rik	RIKEN cDNA C330021F23 gene		1.23449
10353750	0.303811	8.09665	3.39964	0.0130245	0.717948	-2.59478	NM_145392	Bag2	BCL2-associated athanogene 2	Bag2	1.2344
10506110	0.303615	8.10925	2.58284	0.0390963	0.738284	-3.43728	NM_001081202	L1td1	LINE-1 type transposase domain containing 1	L1td1	1.23423
10590452	0.303586	8.45706	3.58402	0.0102944	0.710389	-2.42141	NM_026179	Abhd5	abhydrolase domain containing 5	Abhd5	1.23421
10428157	0.303568	8.8563	3.23913	0.0160501	0.717948	-2.7511	NM_013923	Rnf19a	ring finger protein 19A	Rnf19a	1.23419
10403021	0.303457	3.17796	2.38154	0.0518664	0.746416	-3.65961	ENSMUST00000103517	EG629908	predicted gene, EG629908	EG629908	1.2341
10574350	0.303421	7.85283	4.26259	0.00452829	0.671165	-1.84186	NM_008609	Mmp15	matrix metallopeptidase 15	Mmp15	1.23407
10467962	0.302841	4.77682	3.36832	0.0135623	0.717948	-2.62489	NM_181422	Pkd2l1	polycystic kidney disease 2-like 1	Pkd2l1	1.23357
10564207	0.302725	3.39329	2.66023	0.0351055	0.738284	-3.35297	AF241256	Snord116	small nucleolar RNA, C		1.23347
10508454	0.302026	8.77842	4.5347	0.0033217	0.658413	-1.63484	NM_133889	Bsdc1	BSD domain containing 1	Bsdc1	1.23287
10373374	0.301804	9.46618	2.84223	0.0273229	0.737203	-3.15789	NM_028092	Slc39a5	solute carrier family 39 (metal ion transporter), member 5	Slc39a5	1.23268
10347779	0.30171	2.69691	3.44059	0.012356	0.717948	-2.55569	AK137457	ENSMUSG00000073641	predicted gene, ENSMUSG00000073641		1.2326
10383532	0.301082	8.99253	2.90196	0.0251874	0.728496	-3.09496	NM_026272	Narf	nuclear prelamin A recognition factor	Narf	1.23207
10542575	0.300769	6.50563	2.76604	0.0303316	0.738284	-3.23898	NM_018779	Pde3a	phosphodiesterase 3A, cGMP inhibited	Pde3a	1.2318
10528015	0.300178	7.12154	2.51923	0.0427329	0.738284	-3.5071	NM_027399	Steap1	six transmembrane epithelial antigen of the prostate 1	Steap1	1.2313
10499854	0.299982	8.26873	3.22239	0.0164071	0.717948	-2.76769	NM_011309	S100a1	S100 calcium binding protein A1	S100a1	1.23113
10406598	0.299531	9.05872	3.11713	0.0188586	0.717948	-2.87318	NM_172588	Serinc5	serine incorporator 5	Serinc5	1.23074
10449467	0.298751	6.30317	2.67791	0.0342556	0.738284	-3.33382	NM_025469	Clps	colipase, pancreatic	Clps	1.23008
10470564	0.29812	6.66751	4.80258	0.00247422	0.620965	-1.44452	NM_009058	Ralgds	ral guanine nucleotide dissociation stimulator	Ralgds	1.22954
10443021	0.297736	9.6073	4.46522	0.00359144	0.658413	-1.68636	NM_025272	Atp6v0e	ATPase, H+ transporting, lysosomal V0 subunit E	Atp6v0e	1.22921
10424662	0.297698	4.80068	3.94707	0.00657644	0.698833	-2.09991	NM_028216	Psca	prostate stem cell antigen	Psca	1.22918
10404731	0.297601	10.1999	2.67696	0.0343005	0.738284	-3.33484	NM_025387	Tmem14c	transmembrane protein 14C	Tmem14c	1.2291
10502224	0.297032	6.57257	2.89421	0.025454	0.730088	-3.10309	NM_028943	Sgms2	sphingomyelin synthase 2	Sgms2	1.22861
10595753	0.296959	6.47508	2.81442	0.0283829	0.738284	-3.18739	NM_011643	Trpc1	transient receptor potential cation channel, subfamily C, member 1	Trpc1	1.22855
10419082	0.296745	10.1725	3.56238	0.0105797	0.711537	-2.4414	BC056635	5730469M10Rik	RIKEN cDNA 5730469M10 gene	5730469M10Rik	1.22837
10579913	0.29626	4.61264	3.6528	0.00944201	0.705227	-2.35847	AK015711	4930505O20Rik	RIKEN cDNA 4930505O20 gene		1.22796
10371770	0.296203	9.11863	2.89297	0.0254969	0.730088	-3.10439	NM_001033331	Gas2l3	growth arrest-specific 2 like 3	Gas2l3	1.22791
10428089	0.296122	4.44813	2.39882	0.0506171	0.744339	-3.64039	NM_145469	Npal2	NIPA-like domain containing 2	Npal2	1.22784
10391454	0.295281	7.76942	3.13241	0.0184794	0.717948	-2.85774	NM_012037	Vat1	vesicle amine transport protein 1 homolog (T californica)	Vat1	1.22712
10606979	0.294122	8.90015	3.06783	0.0201401	0.717948	-2.92328	ENSMUST00000101212	Nup62cl	nucleoporin 62 C-terminal like	Nup62cl	1.22614
10510047	0.293986	4.80773	3.12317	0.0187077	0.717948	-2.86707	ENSMUST00000097804	ENSMUSG00000073728	predicted gene, ENSMUSG00000073728		1.22602
10594652	0.293261	7.83675	2.74232	0.0313386	0.738284	-3.2644	NM_030717	Lactb	lactamase, beta	Lactb	1.22541
10545409	0.293004	9.19219	2.97091	0.0229415	0.718198	-3.02303	NM_016794	Vamp8	vesicle-associated membrane protein 8	Vamp8	1.22519
10596718	0.292707	6.80041	2.77311	0.030038	0.738284	-3.23142	NM_023805	Slc38a3	solute carrier family 38, member 3	Slc38a3	1.22494
10351623	0.292491	9.74158	3.80607	0.00780791	0.705227	-2.22163	NM_172647	F11r	F11 receptor	F11r	1.22475
10538586	0.292399	3.10434	2.48431	0.0448779	0.742364	-3.54561	NM_134182	V1rc27	vomeronasal 1 receptor, C27	V1rc27	1.22468
10360149	0.292224	3.54897	3.16498	0.0176982	0.717948	-2.82496	NM_010584	Itln1	intelectin 1 (galactofuranose binding)	Itlnb	1.22453
10601993	0.292167	5.7019	2.58636	0.0389047	0.738284	-3.43342	BC113128	D330045A20Rik	RIKEN cDNA D330045A20 gene	D330045A20Rik	1.22448
10608304	0.291939	2.72583	2.43887	0.0478387	0.744339	-3.5959	ENSMUST00000100759	LOC100040329	similar to Sycp3 like Y-linked	LOC664824	1.22428
10574976	0.291642	7.93975	4.36571	0.0040214	0.658413	-1.76175	NM_133792	Lypla3	lysophospholipase 3	Lypla3	1.22403
10570513	0.291367	6.81725	3.83346	0.00755007	0.705227	-2.19767	ENSMUST00000058886	2900016B01Rik	RIKEN cDNA 2900016B01 gene		1.2238
10469505	0.290722	8.28855	4.79899	0.00248384	0.620965	-1.44698	NM_147778	Commd3	COMM domain containing 3	Commd3	1.22325
10411680	0.290539	6.87666	3.77598	0.00810242	0.705227	-2.24812	NM_001038602	Marveld2	MARVEL (membrane-associating) domain containing 2	Marveld2	1.2231
10447084	0.290188	8.54583	2.74669	0.0311504	0.738284	-3.25971	NM_176963	Galm	galactose mutarotase	Galm	1.2228
10537634	0.290028	3.4208	2.71621	0.0324878	0.738284	-3.29246	NM_011646	Try4	trypsin 4	Try4	1.22266
10592535	0.289273	7.71643	3.15536	0.0179252	0.717948	-2.83463	NM_011436	Sorl1	sortilin-related receptor, LDLR class A repeats-containing	Sorl1	1.22202
10571774	0.289133	7.44263	4.20534	0.00484009	0.672083	-1.88723	NM_001005847	Aga	aspartylglucosaminidase	Aga	1.22191
10451395	0.288904	8.55977	3.23183	0.0162047	0.717948	-2.75832	NM_029091	Klc4	kinesin light chain 4	Klc4	1.22171
10571920	0.288757	5.79498	2.91196	0.0248475	0.72745	-3.08448	ENSMUST00000052189	B230317F23Rik	RIKEN cDNA B230317F23 gene		1.22159
10596051	0.288675	6.3352	3.20136	0.0168679	0.717948	-2.7886	NM_001101483	Tmem22	transmembrane protein 22	Tmem22	1.22152
10392484	0.288321	4.27323	2.87968	0.0259625	0.733729	-3.11837	NM_013851	Abca8b	ATP-binding cassette, sub-family A (ABC1), member 8b	Abca8b	1.22122
10578810	0.288054	8.42116	2.54124	0.0414361	0.738284	-3.48289	NM_173874	Clcn3	chloride channel 3	Clcn3	1.22099
10531946	0.28724	5.97729	2.46687	0.0459913	0.742364	-3.5649	NM_001039231	C230055K05Rik	RIKEN cDNA C230055K05 gene	C230055K05Rik	1.2203
10414483	0.287173	2.61472	2.54155	0.0414181	0.738284	-3.48255	NM_146430	Olfr742	olfactory receptor 742	Olfr742	1.22025
10535065	0.28685	5.94776	3.06286	0.0202745	0.717948	-2.92835	NM_172723	Centa1	centaurin, alpha 1	Centa1	1.21997
10604499	0.286833	4.15741	3.24578	0.0159105	0.717948	-2.74452	NM_146390	Olfr1323	olfactory receptor 1323	Olfr1323	1.21996
10458704	0.286174	8.99483	2.70441	0.0330222	0.738284	-3.30519	NM_009258	Spink3	serine peptidase inhibitor, Kazal type 3	Spink3	1.2194
10500802	0.286137	8.26025	2.60703	0.0377999	0.738284	-3.41084	NM_174875	Atg4a	autophagy-related 4A (yeast)	Atg4a	1.21937
10419216	0.285991	7.6206	4.16708	0.00506174	0.683678	-1.9179	NM_019425	Gnpnat1	glucosamine-phosphate N-acetyltransferase 1	Gnpnat1	1.21925
10554693	0.285378	8.15285	3.12444	0.0186762	0.717948	-2.86579	NM_023377	Stard5	StAR-related lipid transfer (START) domain containing 5	Stard5	1.21873
10499394	0.284027	6.93134	2.46156	0.0463357	0.742364	-3.57077	NM_001002011	Lmna	lamin A	Lmna	1.21759
10474373	0.283932	4.41898	3.90442	0.00692468	0.705227	-2.1363	NM_021275	Kcna4	potassium voltage-gated channel, shaker-related subfamily, member 4	Kcna4	1.21751
10578521	0.283852	7.56268	2.61378	0.0374465	0.738284	-3.40349	NM_207213	Snx25	sorting nexin 25	Snx25	1.21744
10504450	0.283827	8.65764	2.99	0.0223582	0.718007	-3.00325	NM_027450	Glipr2	GLI pathogenesis-related 2	Glipr2	1.21742
10404380	0.282945	7.97192	4.22147	0.0047499	0.671165	-1.87438	NM_001037955	Dusp22	dual specificity phosphatase 22	Dusp22	1.21668
10539907	0.28272	8.14127	2.57168	0.0397103	0.738284	-3.4495	NM_011906	Gpr175	G protein-coupled receptor 175	Gpr175	1.21649
10596533	0.282482	8.20341	3.68559	0.00906304	0.705227	-2.32879	NM_011573	Tex264	testis expressed gene 264	Tex264	1.21629
10525439	0.282344	8.1912	2.85586	0.0268191	0.736122	-3.14348	NM_011026	P2rx4	purinergic receptor P2X, ligand-gated ion channel 4	P2rx4	1.21617
10600210	0.282271	7.00332	2.54858	0.0410128	0.738284	-3.47483	NM_133987	Slc6a8	solute carrier family 6 (neurotransmitter transporter, creatine), member 8	Slc6a8	1.21611
10430166	0.282051	4.61869	3.05739	0.0204234	0.717948	-2.93394	NM_029419	Apol7a	apolipoprotein L 7a	Apol7a	1.21592
10444780	0.281739	7.49477	3.47971	0.0117523	0.716404	-2.51866	NM_010380	H2-D1	histocompatibility 2, D region locus 1	H2-D1	1.21566
10541112	0.281415	7.57573	3.1056	0.0191502	0.717948	-2.88486	BC018185	Hnrnpf	heterogeneous nuclear ribonucleoprotein F		1.21539
10393047	0.28134	9.57297	4.11153	0.0054039	0.687473	-1.96295	NM_016905	Galk1	galactokinase 1	Galk1	1.21532
10472923	0.281151	8.74527	3.38538	0.0132664	0.717948	-2.60846	AB020239	Ak3l1	adenylate kinase 3-like 1	Ak3l1	1.21516
10430974	0.280925	7.79005	2.8585	0.0267227	0.736122	-3.14069	NM_025445	Arfgap3	ADP-ribosylation factor GTPase activating protein 3	Arfgap3	1.21497
10541480	0.280478	4.8138	2.86334	0.0265471	0.736122	-3.13559	M65237	Mug-ps1	murinoglobulin, pseudogene 1		1.2146
10358629	0.280459	5.04174	2.75723	0.0307013	0.738284	-3.2484	NM_001024720	Hmcn1	hemicentin 1	Hmcn1	1.21458
10393970	0.28034	9.80056	3.11947	0.0187998	0.717948	-2.87081	NM_007988	Fasn	fatty acid synthase	Fasn	1.21448
10441740	0.280239	8.18709	3.46743	0.0119383	0.716404	-2.53025	NM_026644	Agpat4	1-acylglycerol-3-phosphate O-acyltransferase 4 (lysophosphatidic acid acyltransferase, delta)	Agpat4	1.2144
10513154	0.280161	6.82292	3.53266	0.0109859	0.712836	-2.46902	ENSMUST00000075637	Ptpn3	protein tyrosine phosphatase, non-receptor type 3	Ptpn3	1.21433
10390574	0.280004	7.73836	2.73279	0.0317528	0.738284	-3.27463	NM_028149	Fbxl20	F-box and leucine-rich repeat protein 20	Fbxl20	1.2142
10361897	0.280001	7.79822	2.65288	0.0354652	0.738284	-3.36094	NM_010511	Ifngr1	interferon gamma receptor 1	Ifngr1	1.2142
10498653	0.279959	3.71265	2.66408	0.0349186	0.738284	-3.34879	NM_133675	1110032A04Rik	RIKEN cDNA 1110032A04 gene	1110032A04Rik	1.21416
10518473	0.279949	7.73941	3.9714	0.0063865	0.698833	-2.07931	NM_015797	Fbxo6	F-box protein 6	Fbxo6	1.21415
10488926	0.279799	5.94994	3.96535	0.00643314	0.698833	-2.08442	ENSMUST00000099160	BC029722	cDNA sequence BC029722		1.21403
10385271	0.279642	9.10301	2.55693	0.0405366	0.738284	-3.46566	NM_009831	Ccng1	cyclin G1	Ccng1	1.21389
10452485	0.279042	8.86952	4.37112	0.00399659	0.658413	-1.7576	NM_133685	Rab31	RAB31, member RAS oncogene family	Rab31	1.21339
10575955	0.278931	6.60635	2.66246	0.0349973	0.738284	-3.35056	ENSMUST00000034287	Klhl36	kelch-like 36 (Drosophila)	Klhl36	1.2133
10425116	0.278891	7.0366	2.80023	0.0289402	0.738284	-3.20249	NM_027219	Cdc42ep1	CDC42 effector protein (Rho GTPase binding) 1	Cdc42ep1	1.21326
10601778	0.278472	9.3521	4.39816	0.00387518	0.658413	-1.73696	NM_027870	Armcx3	armadillo repeat containing, X-linked 3	Armcx3	1.21291
10511739	0.277783	8.72557	2.83726	0.0275092	0.738284	-3.16315	NM_027769	Cpne3	copine III	Cpne3	1.21233
10385500	0.27773	5.60735	2.58948	0.0387361	0.738284	-3.43002	NM_008326	Irgm1	immunity-related GTPase family M member 1	Irgm1	1.21229
10376074	0.277559	8.16683	2.34323	0.0547532	0.748711	-3.70234	NM_011031	P4ha2	procollagen-proline, 2-oxoglutarate 4-dioxygenase (proline 4-hydroxylase), alpha II polypeptide	P4ha2	1.21214
10389087	0.277523	7.22508	2.45373	0.0468484	0.742364	-3.57943	NM_001007465	Rffl	ring finger and FYVE like domain containing protein	Rffl	1.21211
10377982	0.277497	7.03691	3.6627	0.00932575	0.705227	-2.34949	NM_153103	Kif1c	kinesin family member 1C	Kif1c	1.21209
10603289	0.277311	10.5661	3.74415	0.00842732	0.705227	-2.27634	NM_016691	Clcn5	chloride channel 5	Clcn5	1.21193
10366881	0.277072	6.14281	2.43345	0.0482054	0.744339	-3.60192	NM_007837	Ddit3	DNA-damage inducible transcript 3	Ddit3	1.21173
10391103	0.277036	8.42789	3.44227	0.0123294	0.717948	-2.55409	NM_010593	Jup	junction plakoglobin	Jup	1.2117
10477052	0.27609	6.39652	2.59861	0.0382461	0.738284	-3.42004	BC016127	2310046K01Rik	RIKEN cDNA 2310046K01 gene	2310046K01Rik	1.21091
10463704	0.275839	8.79119	2.57415	0.0395735	0.738284	-3.44679	NM_020577	As3mt	arsenic (+3 oxidation state) methyltransferase	As3mt	1.2107
10467420	0.275527	9.46849	2.69412	0.0334954	0.738284	-3.31629	NM_016861	Pdlim1	PDZ and LIM domain 1 (elfin)	Pdlim1	1.21044
10587988	0.274751	7.4946	3.29539	0.0149106	0.717948	-2.69574	NM_177352	Gk5	glycerol kinase 5 (putative)	Gk5	1.20979
10493548	0.274503	7.77454	3.76589	0.00820393	0.705227	-2.25705	NM_026784	Pmvk	phosphomevalonate kinase	Pmvk	1.20958
10553071	0.273823	5.4212	3.63039	0.00971083	0.705227	-2.37887	NM_001033356	Gm484	gene model 484, (NCBI)	Gm484	1.20901
10423363	0.273609	7.89056	3.33339	0.0141908	0.717948	-2.6587	NM_020332	Ank	progressive ankylosis	Ank	1.20883
10425211	0.273189	8.25927	2.49121	0.0444456	0.7423	-3.538	NM_013847	Gcat	glycine C-acetyltransferase (2-amino-3-ketobutyrate-coenzyme A ligase)	Gcat	1.20848
10498284	0.272102	7.97432	3.70545	0.00884172	0.705227	-2.31093	NM_133784	Wwtr1	WW domain containing transcription regulator 1	Wwtr1	1.20757
10465314	0.272057	6.919	2.54398	0.0412775	0.738284	-3.47988	NM_007600	Capn1	calpain 1	Capn1	1.20753
10562181	0.271979	9.13495	4.22537	0.00472838	0.671165	-1.87128	NM_017405	Lsr	lipolysis stimulated lipoprotein receptor	Lsr	1.20746
10603362	0.271231	7.37387	3.26176	0.0155808	0.717948	-2.72876	NM_207202	Ccdc120	coiled-coil domain containing 120	Ccdc120	1.20684
10375051	0.271202	12.7449	2.61456	0.0374057	0.738284	-3.40263	NM_008218	Hba-a1	hemoglobin alpha, adult chain 1	Hba-a2	1.20681
10346330	0.270793	5.11622	2.81401	0.0283985	0.738284	-3.18782	NM_001114663	Plcl1	phospholipase C-like 1	Plcl1	1.20647
10413826	0.27073	7.6864	2.42269	0.0489414	0.744339	-3.61386	NM_145460	Oxnad1	oxidoreductase NAD-binding domain containing 1	Oxnad1	1.20642
10607774	0.270488	7.75342	2.68895	0.0337357	0.738284	-3.32187	NM_029730	Mospd2	motile sperm domain containing 2	Mospd2	1.20622
10397559	0.27017	4.35612	2.52219	0.042556	0.738284	-3.50384	XR_032624	EG667475	predicted gene, EG667475		1.20595
10595702	0.268883	7.12606	2.81723	0.0282736	0.738284	-3.1844	NM_001033145	1190002N15Rik	RIKEN cDNA 1190002N15 gene	1190002N15Rik	1.20487
10400006	0.268819	6.96983	2.71309	0.0326284	0.738284	-3.29583	NM_013464	Ahr	aryl-hydrocarbon receptor	Ahr	1.20482
10569057	0.268681	8.37613	2.59069	0.0386705	0.738284	-3.42869	NM_145135	Rnh1	ribonuclease	ENSMUST00000106033	1.20471
10566700	0.268362	3.00754	2.67398	0.0344425	0.738284	-3.33807	NM_146725	Olfr516	olfactory receptor 516	Olfr516	1.20444
10597619	0.268147	6.12141	2.62563	0.0368338	0.738284	-3.39057	BC147283	9330176C04Rik	RIKEN cDNA 9330176C04 gene	9330176C04Rik	1.20426
10577792	0.267979	8.54986	3.15221	0.0180001	0.717948	-2.83779	NM_031257	Plekha2	pleckstrin homology domain-containing, family A (phosphoinositide binding specific) member 2	Plekha2	1.20412
10361215	0.267707	4.21882	2.85404	0.0268859	0.736122	-3.14541	NM_153137	Traf3ip3	TRAF3 interacting protein 3	Traf3ip3	1.20389
10542993	0.267409	6.49465	2.45543	0.0467366	0.742364	-3.57755	NM_173006	Pon3	paraoxonase 3	Pon3	1.20364
10500656	0.2666	4.98038	3.54267	0.0108472	0.712836	-2.4597	NM_001099332	Igsf2	immunoglobulin superfamily, member 2	Igsf2	1.20297
10373197	0.266122	6.22433	2.4502	0.0470822	0.743223	-3.58335	NM_010565	Inhbc	inhibin beta-C	Inhbc	1.20257
10391577	0.265082	7.48855	3.55808	0.0106375	0.712836	-2.44539	NM_001077696	Hdac5	histone deacetylase 5	Hdac5	1.2017
10405842	0.265052	3.69759	4.0428	0.00586317	0.698833	-2.01954	NM_001083890	4932441B19Rik	RIKEN cDNA 4932441B19 gene	4932441B19Rik	1.20168
10344952	0.264637	9.67485	3.69799	0.00892417	0.705227	-2.31763	NM_133832	Rdh10	retinol dehydrogenase 10 (all-trans)	Rdh10	1.20133
10360684	0.264529	4.10954	3.52346	0.011115	0.712836	-2.4776	NM_010145	Ephx1	epoxide hydrolase 1, microsomal	Ephx1	1.20124
10554321	0.264406	5.77981	2.60636	0.0378354	0.738284	-3.41158	ENSMUST00000098356	ENSMUSG00000074057	predicted gene, ENSMUSG00000074057		1.20114
10390080	0.264104	3.33256	3.4056	0.0129249	0.717948	-2.58907	NM_001034896	Tmem92	transmembrane protein 92	Tmem92	1.20089
10443131	0.264088	7.4718	2.76576	0.0303433	0.738284	-3.23928	NM_080553	Itpr3	inositol 1,4,5-triphosphate receptor 3	Itpr3	1.20088
10446756	0.263656	7.06338	2.45389	0.0468385	0.742364	-3.57927	NM_027166	Ypel5	yippee-like 5 (Drosophila)	Ypel5	1.20052
10546134	0.263573	3.97713	3.36381	0.0136416	0.717948	-2.62923	NM_029013	Klhdc6	kelch domain containing 6	Klhdc6	1.20045
10412543	0.263516	2.50103	2.63101	0.0365596	0.738284	-3.38472	BC100412	1700001E04Rik	RIKEN cDNA 1700001E04 gene	ENSMUSG00000072735	1.2004
